# Supplementary material for: Adapting evidence-informed population health interventions for new contexts: a scoping review of current practice
Source: Health Res Policy Syst. 2021 Feb 5;19:13. doi: 10.1186/s12961-020-00668-9 (PMC7863549; doi:10.1186/s12961-020-00668-9)
Supplement: Supplementary file 3 — Additional file 3. Extraction form. [file 12961_2020_668_MOESM3_ESM.xlsx]

## Sheet: Descriptive
		Descriptive information on the included studies
Extractor's initials	First author (year)	Date of extraction	Publication title	Name of the journal	Method: Study design (map)	Original intervention name (map)	Adapted intervention name (map)	Intervention topic area and focus (map)	Level of intervention (map)	Transfer/re-implementation (map)	Extractor's comments

## Sheet: Key concept
		What nomenclature is used and how are key concepts defined?
Extractor's initials	First author (year)	Key concept	Definition/description	Location in the article	Extractor's comments

## Sheet: Rationale
		How are implemented adaptations justified?
Extractor's initials	First author (year)	Discussed rational for adaptations/re-implementation	Extractor's comments

## Sheet: Adaptation aspects
				What, if any, adaptations are undertaken?
Extractor's initials	First author (year)	Description of the original intervention	Description of the adapted intervention	Adaptation aspect (if the paper uses the categorisation we used in our review)	Description of the modifications that were made	Gaps between adaptations planned vs. undertaken	Extractor's comments

## Sheet: Process of adaptation
		What procedures are undertaken when adapting interventions?
Extractor's initials	First author (year)	Framework or own process (overview)	Theoretical principles of the framework or own approach	Discussed utility of the framework or own approach (strengths and weakenesses)	Specific procedure/phase within the framework or own approach	Description of the specific procedure/phase	The role of stakeholders in the approach/specific phase	Extractor's comments

## Sheet: Evaluation
			What approaches were used to evaluate the intervention and how are they chosen?
Extractor's initials	First author (year)	Objective of the evaluation	Approach used	Definition/description of the approach	Rationale for the required extent of evaluation	Reflections on adaptation successes and failures	Extractor's comments

## Sheet: Diagram
		Diagrams of the adaptation model
Extractor's initials	First author (year)	Diagram name/title	Diagram (copy from text)	Extractor's comments

## Sheet: Instructions for Extraction
General Instructions
1. Copy and paste relevant sections from the papers (if possible, please, also highlight [in yellow] in your pdf/word versions of the papers the text that you are extracting).
2. Put down your Initials, and the First Author (year) of the paper being extracted for each sheet
3. Where in doubt, highlight the field in red in the excel document
4. Use "extractor's comments" field in each section to express any particularities, observations, notes etc.
5. If the document doesn't provide any asked information for a specific question, mark the field as N/A.
6. If the specified column in a sheet does not cover the data needed, add this information in the "Extractor's comments" section of the row.
7. If the required information is provided in a different section (such as an evaluation approach is described as part of adaptation process), please cross-refer to relevant sections in the form.
Detailed instructions for extraction
Sheet/Column Name	Instruction	Guiding Question
Descriptive	Please, extract descriptive information on the guidance paper as specified in the columns and taken from the developed map	-
Key concepts	Please, extract data on the nomenclatures and their definitions/descriptions reported in the paper related to intervention adaptation, implementation and re-evaluation, e.g., adaptation, scaling-out/scaling-up, fidelity, intervention core components, programme theory. Pay specific attention to how context is defined and described. Please, use one concept per cell.	What nomenclature is used and how are key concepts defined?
Rationale	Please, extract data on the rational (reasons to do an adaptaiton) for undertaking an adapation described by the authors.	How are implemented adaptations justified?
Description of the original intervention	Please, extract data on the original intervention (if reported), e.g., what were the components of the original intervention.	What, if any, adaptations are undertaken?
Description of the adapted intervention	Please, extract data on the adapted intervention (if reported), e.g., what were the components of the adapted intervention.	What, if any, adaptations are undertaken?
Adaptation aspect	Please, extract data on the reported aspects of adaptation as those are defined in the sysetmatic review, e.g., adaptation to context, adaptation to intervention content, adaptation to mode of delivery, as well as deep-structure vs. surface-structure adaptations and cultural adaptations. Extract data only if the paper uses these specific terms. Please, use one aspect per cell if many aspects are …	What, if any, adaptations are undertaken?
Description of the modifications that were made	Exctract data on how the papers describes the changes made, e.g., the paper might not use the phrase "delivery modifications" but still describe the changes that were made to the delivery of the intervention.	What, if any, adaptations are undertaken?
Gaps between adaptations planned and undertaken	In a separate column extract data on the described gaps between adaptations that were planned and those that were undertaking, including any (contextual) explanations provided in the papers.	What, if any, adaptations are undertaken?
Framework used or own approach (overview)	Please, extract data on the taken overall approach to adaptation, including use of any frameworks, or research based approaches.	What procedures are undertaken when adapting interventions?
Theoretical principles of the framework or own approach	Please, extract data on the mentioned theoretical principles underpinning the approach taken (e.g., CBPR, diffusion of innovations).	What procedures are undertaken when adapting interventions?
Discussed utility of the framework or own approach	Please, extract data on the reflections of the authors regarding the utility of the approach taken to adapt the intervention, its strengths and weakenesses.	What procedures are undertaken when adapting interventions?
Specific procedure/phase within the framework or own approach	Please, extract data on the suggested specific procedures/phases for adapting inteventions (short name of the procedure/phase). Please, use one procedure/phase per cell.	What procedures are undertaken when adapting interventions?
Description of the specific procedure/phase	Please, extract data on the suggested specific procedures/phases for adapting inteventions (extended description of the procedure/phase). Please, use one procedure/phase per cell.	What procedures are undertaken when adapting interventions?
Stakeholder involvement	As part of the process of adaptation, please, extract data on the role of stakeholder involvement (e.g., the role of developers, community partners) in undertaking the adaptation.	What procedures are undertaken when adapting interventions?
Objective of the evaluation	Please, extract data on the objective of the evaluation, e.g., to examine effectiveness, acceptability, etc.	What approaches were used to evaluate the intervention
Evaluation approach used	Please, extract data on the approach taken to evaluate the adaped intervention (including the study design) - using a short name, e.g., pre-post comparison.	What approaches were used to evaluate the intervention
Description of the evaluation approach	Please, extract data on the description of the evaluation approach used. i	What approaches were used to evaluate the intervention
Rationale for the required extent of evaluation	Please, extract data on the justifications used to decide on the extent of required evaluation of the adapted intervention.	How are decisions regarding the extent of evaluation required in a new context justified?
Feasibility/piloting	Please, extract data on the feasibility study/piloting suggested by the authors to re-evaluating an adapted intervention.	Should an adapted intervention be tested for feasibility/piloting and why?
Full-scale evaluation	Please, extract data on the full-scale evaluation suggested by the authors to re-evaluating an adapted intervention.	Should an adapted interventions be evaluated in full-scale and why?
Reflections on adaptation successes and failures	Please, extract data on narrative accounts of successes and failtures of the adaptation, including how the paper dicusses the success or failure of the adaptation, why it was a success or failure, what may have been done differently and the implications (specifically look at the strengths and limitations section).	How are reported intervention successes or failures accounted for?
Diagram/table	Please, extract data on the important diagrams/tables from the papers focusnig on intervention adapation.	-
