# Supplementary material for: Adapting evidence-informed population health interventions for new contexts: a scoping review of current practice
Source: Health Res Policy Syst. 2021 Feb 5;19:13. doi: 10.1186/s12961-020-00668-9 (PMC7863549; doi:10.1186/s12961-020-00668-9)
Supplement: Supplementary file 4 — Additional file 4. Map of adaptation studies. [file 12961_2020_668_MOESM4_ESM.xlsx]

## Sheet: Instructions
Instructions for extraction
First author(s), year	Extract data on the first author and year of publication (e.g., Highfield, 2015)
Eligibility	Code whether the paper is eligible to be included in the map or not (yes/no). Eligible papers need to provide a description or an evaluation of an adapted intervention. All other papers should be excluded from the map
Method: study design	Extract data on the methodological approach (i.e., description or evaluation of adaptation or both) and the study design (when reported) of the paper: (example 1: description of an intervention adaptation/re-implementation: no study design mentioned) (example 2: evaluation of an adapted/re-implemented intervention: post-implementation qualitative research) (example 3: evaluation of an adapted/re-…
Original intervention name	Extract data on the original interventoin name (e.g., the World Starts with Me)
Adapted intervention name	Extract data on the adapted intervention name (e.g., DAKU)
Intervention topic area and focus	Extract data on the topic area and the focus of the intervention (please, highlight when there is a therapeutic context): (example 1: mental health: internet-based depression prevention psychotherapy) (example 2: smoking cessation: text messaging) (example 3: parenting: residential substance abuse treatment)
Level of intervention	Code the level of intervention examined in the paper, including macro- (i.e., policy-level intervention), meso- (i.e., community-level intervention), or micro-level intervention (i.e., individual-level intervention)
Transfer/re-implementation	Extract data on the kind of transfer/re-implementation considered in the paper: (example 1: transfer of an intervention from the Netherlands to Indonesia) (example 2: re-implementation of an intervention through a community-based organisation) (example 3: transferring a psychotherapy from Western countries to Arab youth)
Adaptation type(s)	Code the adaptation type(s) of adaptation reported in the review (i.e., what is being adapted): (example 1: adapation of the intervention content) (example 2: adapation of the intervention delivery) (example 3: adapation of the context of intervention) (example 4: cultural adaptation)
Adaptation framework	Extract data on the adaptation framework or guidance used by the paper (if at all)
If the requested information on any of the categories is not reported in the paper, mark it as "NR" (Not Reported)
If the paper does not report a case of adaptation, i.e., description of an adaptation process or an evaluation of an adapted intervention, mark it as "no" in the "eligibility" section and in the "extractor comments" section provide a short justification for excluding the paper from the map
Use the "extractor comments" section to also report any other information that you may find important for the paper
Please, highlight the cell in red, whenever you feel "unsure" about your decision on any aspect during the extraction/coding. This will allow for an efficient double checking by a second coder, rather than doing double extraction for all of the fields of all the studies

## Sheet: Extraction form
	First author(s, year	Method: Study design	Original intervention name	Adapted intervention name	Intervention topic area and focus	Level of intervention	Transfer/re-implementation	Adaptation type(s)	Adaptation framework
	Aguado Loi, 2017	Description of an adapted intervention: mixed-methods approach (emphasis on lessons learned vs. description of an adaptation)	No name specified (referred to as a chronic-disease self-management program (CDSMP))	Tomando Control de Su Salud	Chronic disease management: self-management programme	Micro	Transfer of an established intervention to a specific comorbid group (Latinos living with chronic disease and minor depression)	Cultural tailoring (not much details on the adaptation)	NR
	Alvarez, 2016	Evaluation of an adapted: pre post test	Taima TB-Iqaluit	Taima TB Youth Education Initiative	Awareness champaign of tuberculosis (TB)	Meso	From Canadian Inuit to Inuit youth living in isolated communities	Adaptation of the context of intervention	NR
	Ameling, 2014	Description of an intervention adaptation: qulaiatitive	Achieving Blood Pressure Control Together (ACT)		hypertension: chronic disease self-management	Micro	From general population to urban African Americans to	Cultural adaptation and intervention delivery	community-based participatory research and implementation science
	Athavale, 2016	Evaluation of an adapted: randomised controlled trial	Not specified	STAR MAMA	Postpartum diabetes risk behaviors: health coaching model with weekly phone calls	Micro	From generic people with diabetes to high risk, low-income postpartum women which has relevance in community and clinic-based system	Adaptation of the intervention content and delivery	NR
	Audet, 2017	evaluation of an adapted: pre post test	Adherence Support Workers program	Not specified	Retention in care and improve adherence to antiretroviral therapy (ART) by engaging traditional healers as treatment partners	Micro	From Malawi to to rural Mozambique	Adaptation of the intervention content and delivery	Assessment-Decision-Administration-Production-Topical-Experts-Integration-Training-Testing (ADAPT-ITT) model
	Ballard, 2018	Evaluation of an adapted: pre post test	GenerationPMTO		parenting intervention: trauma and relocation stress	Micro	From general population to Burma refugees	Cultural adaptation	cultural adaptation process model
	Barenfeld, 2017	Description of an adapted intervention: a case study approach	No name specified (referred to as health promotion targeting elderly born abroad)	No name specified (referred to as health promotion targeting elderly born abroad)	Health promotion for elderly: group sessions and home visits in Sweden	Micro	Transfer of an established intervention for elderly who have migrated to Sweden (in the context of migration) through delivery using researcher-community parternships (change in delivery).	Content and design adaptations Delivery adaptations (delivery using researcher-community parternships)	NR
	Barkan, 2014	Description of an intervention adaptation: no study design mentioned	Staying Connected with Your Teen	Connecting program	Prevention-focused parenting program to reduce the initiation of teens' risky behaviors.	Micro	From caregivers to foster Teens and their relative or foster caregivers.	Adaptation of the intervention content	ADAPT-ITT framework
	Barrett, 2015	Description of an intervention adaptation: qualitative	Preventure program	Preventure program	Substance abuse targeting unique personality-specific motivations for risky drinking in adolescence	Micro	From UK to Australia	Adaptation of the intervention content	NR
	Baydala, 2009	Evaluation of an adapted intervention: pre-/posttest	Life Skills Training	Not specified	School-based drug and alcohol abuse prevention program	Meso	From ethnic minority youth in the USA to canadian Aboriginal communities	Adaptation of the intervention content for cultral adaption	Community-based participatory research
	Baydala, 2014	Evaluation of an adapted/re-implemented intervention:sequential longitudinal cohort design	Life Skills Training program	Nimi Icinohabi Program	School-based drug and alcohol abuse prevention program	Meso	From ethnic minority youth in the USA to canadian Aboriginal communities	Adaptation of the intervention content for cultral adaption	Community-based participatory approach
	Beardslee, 2011	Description of an intervention adaptation: no study design mentioned	Family Talk Prevention Program	Not specified	Depression and enhancing resiliance of children of depressed parents,	Micro	From Findland to Costa Rica	Adaptation of the intervention content, delivery and context	NR
	Beardslee, 2013	Description of an adapted intervention: description and discussion of the lessons learned	No name specified (referred to as existing evidence-based interventions that had been evaluated through randomized control designs in other contexts)	Families OverComing Under Stress (FOCUS)	Family-centered prevention for military and veteran families in the USA	Micro	Transfer of an established group of interventions to a specific population group (military and veteran families)	Content adaptations Adaptation of delivery methods	Centers for Disease Control and Prevention’s (CDC) effort: Collins, C., Harshbarger, C., Sawyer, R., & Hamdallah, M. (2006). The diffusion of effective behavioral interventions project: Development, implementation, and lessons learned. AIDS Edu- cation and Prevention, 18, 5–20.
	Beasley, 2014	Evaluation of an adapted intervention: pre-/posttest and qualitative	SafeCare	Not specified	Prevent child maltreatment and increase protective factors	Micro	From generic parenting program to local latino community	Adaptation of the intervention content, delivery, context, culture and language	Multilevel cultural framework
	Beissner, 2013	Description of an adapted intervention: no design specified	A cognitive–behavioral pain self-management (CBPSM)	No name specified (no name specified, referred to as CBPSM)	Pain self-management in older people with back pain (CBT, pain management and physical exercise)	Micro	Transfer of an intervention from center-based to home-based delivery by physician therapists in the US (New York)	Content adaptations (e.g., reduction of the number of sessions) Delivery adaptations (intervention delivered by other providers)	NR
	Benjamins, 2010	Evaluation of an adapted intervention: pre-/posttest	Coordi-nated School Health Program model	Not specified	Obesity: diet, excerise, family involvment and staff wellbeing	Meso	from USA schools to Jewish schools	Adaptation of the intervention content for faith	NR
	Bennett, 2010	Evaluation of an adapted intervention: pre-/posttest	The Team Awareness program	Not specified	Work based awareness training for alcohol and other drug abuse	Meso	From adults in the work envirment to young adults in the restaurant industry	Adaptation of the intervention content	NR
	Benson-Florez, 2017	Evaluation of an adapted intervention: case study	Behavioral activation	Behavioral Activation Latino	Mental health: depression by increasing positive reinforment on the participants lives	Micro	From latino to latino families	Cultural adaptation	NR
	Berkely-Patton, 2009	Description of an intervention adaptation/re-implementation: qualitaitive research	Role-model story–based HIV-prevention	Role-model story–based health communication tool to increase minorities’ utilization of HIV services for disease management	HIV: incease in utilization of HIV services for disease management	Micro	From HIV prevention to HIV health communication intervention development	Adapation of the intervention content	NR
	Betts, 2017	Evaluation of an adapted intervention: pre-/posttest	Diaberes prevention programe Group Lifestyle Balance	Not specified	Weight loss: diabetes prevention	Micro	From general population to people with impaired mobility	Adaptation of the intervention content and delivery	NR
	Bigfoot, 2010	Evaluation of an adapted intervention: case study	Trauma-focused cognitive-behavioral therapy	Honoring Children, Mending the Circle	Mental health: PTSD	Micro	From general population to American Indian/Alaska Native	Cultural adaptation	NR
	Birks, 2011	Description of an intervention adaptation:	The Rapid Assessment Response and Evaluation (RARE) model	Not specified	HIV/AIDS	Micro	From Africa to a rural setting in a sub-Saharan country	Adaptation of the intervention content, delivery and context	The Rapid Assessment Response and Evaluation (RARE) model
	Bopp 2009	Evaluation of an adapted intervention:quasi-experimental design	Health-e-AME Physical-e-Fit program	8 Steps to Fitness was a faith-based behavior-change intervention	Physical activity	Micro	From faith-based PA initiative among African Methodist Episcopal to raise awareness of PA to engage congregation members who were in contemplation or preparation stages of change to increase PA	Adaptation of the intervention content,	NR
	Bosma, 2014	Evaluation of a (culturally) adapted intervention: a qualitative process evaluation	Freedom from Smoking	Wiidookowishin (Help Me)	Tobacco cessation programme: individual and group counseling sessions	Micro	Transfer of an established intervention to a specific group: American Indians	Cultural adaptations (e.g., addition of the Ojibwe language and stories to the curriculum) Content adaptations (e.g., addition of the individual counseling session)	NR
	Breitenstein, 2015	Description of an adapted intervention: no design specified	Chicago Parent Program	electronic CPP (eCPP)	Parenting intervention for tyhose with substrance abuse or mental health problems	Micro	Transfer of an established intervention to a digital format using tablets	Adaptation of delivery methods	Card et al. (2011)
	Bretts, 2018	Description of an intervention adaptation: community-based participatory research	Diaberes prevention programe Group Lifestyle Balance	Group Lifestyle Balance program Apated for individuals with Impaired Mobility (GLB-AIM) program	weight loss: diabetes prevention; physical acivity and diet	Micro	From general population to people with impaired mobility	Adaptation of the intervention content and delivery	NR
	Broning, 2014	Evaluation of an adapted intervention: RCT protocol	Strengthening Families Program	Strengthening Families Program for Parents and Youth 10- 14	Family program targeting substance use disorders reducing risk factors and strengthen-ing protective factors that arise within family relationships and parenting	Meso	From the USA to germany	Cultural adaptation	NR
	Broning, 2017	Evaluation of an adapted intervention: RCT reanalysis of the RCT results in accordance with the risk moderation hypothesis	Strengthening Families Program	Strengthening Families Program for Parents and Youth 10- 14	Family program targeting substance use disorders reducing risk factors and strengthen-ing protective factors that arise within family relationships and parenting	Meso	From the USA to germany	Cultural adaptation	NR
	Brown 2015	Description of an intervention adaptation: qualititive study	Diabetes self-management edu-cation (DSME) intervention	Not specified	Diabetes prevention and self managment via diet and physical activity modification	Micro	From mexican americans to hispanic employess for a workplace intervention for both prevention and self management	Adaptation of the intervention content and culture	NR
	Brown, 2010	Description of an intervention adaptation: community-based participatory research and grounded theory analysis	Diabetes Prevention Program (DPP)	Not specified	Diabetes Prevention via diet and physical activity modification	Micro	From USA to American Indian/Alaska Native	Adaptation of the intervention content and culture	Community-based participatory research
	Buscemi, 2014	Description and evaluation of an adapted intervention:comparative effectiveness trial description	Hip-Hop to Health (HH)	Not specified	Obesity prevention: diet and physical activity	Meso	Change of the intervention to be delivered by peer educators	Adaptation of the intervention delivery and persons who deliver it.	NR
	Calsyn, 2012	Description of an intervention adaptation: delpi study	Real Men Are Safe (REMAS)	REMAS–CA	HIV prevention. reducing the number of unprotected sexual occasions for men in substance abuse treatment	Micro	All american men to African American and Hispanic men	Cultural adaptation	NR
	Cameron, 2017	Description of an intervention adaptation: mixed methods	HealthyYouTXT	HealthyYouTXT en Español	Diet intervention	Micro	All american population to an Hispanic population	Cultural and linguistic Adaptation	NR
	Cassel, 2014	Description of an intervention adaptation: qualititive study	Body and Soul	Not specified	Obesity and cancer prevention: diet and physical activity	Micro	From african americans to Samoan populations in the United States, hawaii	Cultral and faith adapation	community-based participatory research (CBPR)
	Castro, 2015	Description of an intervention adaptation and evaulation: qualititive study	Motivation and Problem Solving (MAPS	Not specified	Cancer related risk factors: obesity and smoking- diet physical activity	Micro	Transfer of an established intervention to Latinos in the US	Adapation of the intervention content	NR
	Castro-Olivo, 2012	Description and evaluation of an adapted intervention: Pre- post test.	Strong Teens programme.	Jo ́venesFuertes	Social-emotional development focusing on resiliency	Meso	Apation from USA born youth to Latino immigrant youth	Adaptation for culture	ecology validity framework
	Cavanaugh, 2016	Description of an intervention adaptation: mixed methods	Sisters informig sisters about topics on AIDS	Not specified	AIDS: HIV prevention	Micro	From young African american women to women in domistic violance shelters	Adapation of the intervention content	ADAPT-ITT
	Cederbaum, 2014	Description of an intervention adaptation: qualitative study	Sister to sister	Not specified	AIDS: HIV prevention	Micro	From women to homeless women	Adapation of the intervention content	CDC MAP and ADAPT-ITT
	Cerrada,2017	Description of an intervention adaptation: Qualitative study	Just-in-time adaptive interventions (JITAIs)	MyQuit USC	Smoking cessation	Micro	From a generic intervention to KoreanAmerican emerging adult	Adapation of the intervention content for culture	NR
	Chapman, 2014	Description and evaluation of an adapted intervention: process evaluation	Bridges	Proyecto Puentes	School-based mental health services	Meso	Transfer of an established teacher training curriculum for teachers teaching kindergarten and ﬁrst-grade Ethiopian refugees to teachers of new immigrant Latino adolescents in the US (North Carolina)	Curriculum (content) adaptations Culture adaptations (Further, we gradually realized that although we were adapting this curriculum in terms of age and culture, the more important adaptation we had to make was for the organizational and community contexts in which the intervention would be delivered).	Structured steps which are similar to McKleroy et al., 2006 and Wingood et al., 2008 (the authors themselves refer to these sources)
	Chen, 2014	Description of an adapted intervention: no design specified	Hospital Elder Life Program (HELP)	No name specified (referred to as modified HELP)	Nursing intervention for older patients scheduled for major abdominal surgery in Taiwan (against delirium and geriatric syndromes)	Micro	Transfer of an established intevention from USA to Taiwan (hospital settings)	Content (protocol) adaptations	MRC framework
	Cheng, 2017	Description and evaluation of an adapted psychotherapy: case study (1 patient description)	Dialectical behavior therapy (DBT)	Culturally adapted dialectical behavior therapy (DBT)	Treatment of an eating disorder (psychotherapy)	Micro	Transfer of a mainstream psychotherapy (developed for Western Europeans) to ethnic minorities (a Chinese woman)	Cultural adaptations (e.g., tailoring the treatment to Cheng-Yin’s cultural beliefs and values, providing treatment in a setting considered “safe” by the client and therapist, and conducting treatment in the client’s preferred language).	Domenech Rodríguez & Bernal, 2012 Hwang et al., 2006; 2012.
	Chesla, 2016	Evaluation of an adapted intervention: Pre post test	Group Lifestyle Balance (GLB)	chinese American Balanced Lifestyle Education (CABLE)	Diabetes prevention: diet and physical activity	Meso	From USA population to Chinese Americans in San Franciso	Cultural and linguistic Adaptation	NR
	Cho, 2017	Description of an and evaluation of intervention adaptation: no study design mentioned	Interaction Model of Client Health Behavior (IMCHB)	Not specified	Walkng intervention	Micro	From Korean immigrant women and South Asian Indian immigrants in the United States to Korean-Chinese Female Migrant Workers	Cultural and Linguistic Adaptation	Intervention mapping (IM) method
	Choi, 2007	Evaluation of an adapted intervention: Non randomised before and after control trail	Not specified	Structured Nursing Program for HB	Nursing program for patients with Hwa-Byun	Micro	From usual nursing care to cultrally tailored care for Hwa-Byung (HB)	Cultural adaptation	Transcultural theoretical framework
	Choi, 2012	Evaluation of an adapted intervention: RCT	Sadness iCBT Program	Brighten Your MoodProgram	Mental health: depression	Micro	From general population to a chinese poulation in australia	Cultural adaptation	NR
	Chu, 2012	Description of an intervention adaptation/re-implementation: no study design mentioned	Problem-solving therapy (PST)	Problem Solving Therapy—Chinese Older Adult (PST-COA)	Mental health: depression	Micro	From adults with late life depression to elderly chinese adults	Cultural adaptation	Formative Method for Adapting Psychotherapies (FMAP)
	Cole, 2015	Description of an intervention adaptation for re-implementation: qulaitiative study	Systems of Support(SOS)	Proactive Colorectal Cancer Screening (ProCRCScreen) program	Colorectal Cancer Screening	Micro	From Primary Care clinics with single centralized electronic health record(EHR) system to Federally Qualified Health Centers (FQHCs)	Adapation of the context of intervention	Consolidated Framework for ImplementationResearch (CFIR)
	Collier, 2015	Evaluation of an adapted intervention: Pre post test	Healing Our Women (HOW)	HOW for transgender women (HOW-TW	HIV risk-reduction interven-tion	Micro	From HIV-positive women of color to transgender women of color	Adapation of the content anf context of intervention	Map of Adaptation Process
	Copenhaven, 2007	Description of an intervention adaptation and evalustaion for re-implementation: pre post test	Holistic Health Recovery Program (HHRP)	Community-Friendly Health Recovery Program (CHRP	HIV optimized risk reduction interventio	Micro	From evidence based use to implemention within a drug treatment community-based organization	Adaptation of content, context and delivery	NR
	Cormarty, 2016	Evaluation of an adapted intervention: Pre post test	Improving Access to Psychological Therapies	NewAccess	Mild to moderate depression and anxiety	Micro	From UK to Australia	Adapation of the context of intervention	‘Stepped care’ model
	Crooks, 2015	Evaluation of an adapted intervention: RCT	Fourth R	Not specified	Healthy relationships and targeting peer and dating violence	Meso	From 9th graders to 8th graders and the curriculum in canada	Adaptation of content, context	NR
	Crooks, 2018	Evaluation of an adapted intervention: Pre post test	Mental Health First Aid Basic	The Mental Health First Aid First Nations	Mental health crisis	Meso	From Australia to First Nations peoples in Canada	Adaptation of content, context and culture	NR
	Culbert, 2018	Description of an intervention adaptation for re-implementation: qulaitiative study	Adherence Through Home Education and Nursing Assessment (ATHENA)	Not specified	Medication adhereance for HIV	Micro	From US (home-based) to prisoners living with HIV in Indonesia (prison-based)	Cultural adaptation Delivery adaptations	Freirian pedagogical framework
	D'Angelo, 2009	Evaluation of an adapted intervention: pre-post test	Beardslee Preventive Intervention Program for Depression	(L-PIP)	Mental health: depression	Micro	From general US population to low income, Latino families	Cultural adaptation, delivery, language and content	NR
	Darker, 2016	Description of an intervention adaptation for re-implementation: qulaitiative study	Brief interventions including ‘5 A’s’ (Ask, Advise, Assess, Assist, and Arrange) and colour coding for the ASSIST	Not specified	Substance abuse: illicit drug use and alcohol use	Micro	From Non- opioid dependent to methadone maintained opioid dependent polydrug using cohort of patients	Adaptation for delivery, context and content	NR
	Davidson, 2014	Description of an intervention adaptation for re-implementation: qulaitiative study	Sisters Informing, Healing, Living and Empowering (SiHLE)	Chicas Healing, Informing, Living and Empowering (CHILE)	HIV prevention	Micro	From white women to teenage girls of Latino descent	Cultural adaptation, language, content	ADAPT-ITT model
	davis, 2016	Evaluation of an adapted/re-implemented intervention: post-implementation qualitative research	HORIZONS	Imara	HIV/STI: sexual risky behaviours	Micro	From African American girls to for detained African American girls	Adaptation for delivery, context and content	ADAPT-ITT model
	De Pue 2013	evaluation of an adapted intervention: Pre post test	Project Sugar (PS)	Diabetes Care in American Samoa (DCAS	diabetes self-management support	Micro	From African Americans to Samoan cultural contex	Adaptation for delivery, context and content	NR
	Devieux, 2005	description of an intervention adaptation: qulaitiative study	cognitive-behavioral stress management (CBSM), ng aResponsible Teen (BART), Focus on Kids/Informed Parents and Children Together	AIDS PreventionProgram	HIV: Aids prevention programe	Micro	From haitian and Trinidadian adults and teens to fficacious interventions for diverse and marginalized groups in the US.	Cultural adaptation, language and content	NR
	Dionne-Odom,2018	description of an intervention adaptation: Qualitative Formative Evaluation	BLE (Educate,Nurture, Advise, Before Life Ends) and COPE Caregiver intervention	Not specified	Cancer: early palliative care	Micro	From UK and US population to rural southern US	Content, format, and delivery	NR
	Divan, 2015	description of an intervention adaptation: qulaitiative study	UK Preschool Autism CommunicationTherapy (PACT)	parent-mediated inter-vention for Autism Spectrum Disorders in South Asia(the PASS intervention)	autism spectrum disorders	Micro	From Uk high income contries to low and middle income countries, south asia	Adaption of delivery and context	medical Research Council framework for the development and adaptation of complex interventions
	Driver, 2017	Description of an intervention adaptation: qulaitiative study	Diabetes Prevention Program Group Lifestyle Balance(DPP-GL	Not specified	Weight managment: diet and exercise	Micro	From diabetes to Individuals with traumatic brain injury (TBI)	Adaption of delivery, content and context	NR
	Duarte, 2018	Evaluation of an adapted intervention: pre-post test	Fit & Strong! (F&S!)	Not specified	Osteoarthritis: exercise	Micro	From USA to Portugal	Cultural adaptation, language, content	Strengthening Families Programme model, the ADAPT-IT Model, and the Planned Adaptation model
	Duijzer, 2014	Evaluation of an adapted intervention: pre-post pilot test	Study on Lifestyle intervention and Impaired glucose tolerance Maastricht (SLIM)	SLIMMER (SLIM iMplementation Experience Region Noorden Oost-Gelderland)	Diabetes prevention: diet and physical activity	Micro	From research setting to real life (practice) setting	Adapation of the intervention content	McKleroy et al (2006)
	Dumas, 2010	Evaluation of an adapted intervention: pre-post test	PACE—Parenting Our Children to Excellence	CANNE—Criando a NuestrosNiños hacia el Éxito	Parenting intervention ractical childrearing issues and promote child coping-competence.	Micro	From African American and European American participants to latino population	Adapation of the intervention content	NR
	Dyer, 2009	Evaluation of an adapted intervention: pre-post test	Coping Power Program (CPP)	Poder Resolver	Mental health: school-based anger coping	Micro	Transfer of an intervention from European-Americans to Mexican Americans	Content adaptation Cultural adaptation	NR
	Edge,2018	Description of an intervention adaptation: qulaitiative study	Not specified	Not specified	Mental health: schizophrenia	Micro	From white british UK to African Caribbean families in the UK	Cultural adaptation	Community partnered participatory research (CPPR)
	Edgerly, 2009	Description of an intervention adaptation: qulaitiative study	The Steps Program	The Steps to a Healthier Anishinaabe program	Health promotion: chronic diseases and conditions such as diabetes, obesity, and asthm	Micro	Implementation of an intervention across multiple American Indian communities	Cultural adaptation and intervention content	NR
	Ehrlich-Jones, 2010	Evaluation of an adapted intervention: RCT protocol	Arthritis Foundation programs for both land and water-based exercis	Improving Motivation for Physical Activity in Arthritis Clinical Trial (IMPAACT) Physical Activity Promotion Program	Arthritis: physical activity	Micro	From able bodied to people with arthritis	Adapation of the intervention content	NR
	Evans, 2015	Description of an adapted intervention: no design specified (a step-wise approach including a pilot study)	No name specified (referred to as multicomponent cognitive behavioral treatment for tobacco dependence)	RITCh Study Tobacco Dependence Treatment Manual and Toolkit	Tobacco dependence: cognitigive behavioural treatment	Micro	Transfer of an established treatment to a specific group (lower socioeconomic status African American people)	Content adaptation (adaptation of specific intervention components) Cultural adaptation	Barrera and Castro (2006) Lau (2006) PEN-3 Model
	Fahey, 2013	Description of an intervention adaptation: qulaitiative study	PRONTO	Not specified	Obstetric and neonatal emergancy program	Micro	From Mexico to Guatemala	Cultural adaptation and context	NR
	Ferguson, 2012	Evaluation of an adapted intervention: pre-post test	Not specified	Individual Placement and Support (IPS)	Employment models with vulnerable population with mental health illness	Micro	From those with mental illness to homeless young adults with mental illness	Adapation of the intervention content	NR
	Fisher, 2014	Description of an intervention adaptation: qulaitiative study and acceptability	Thinking Healthy Program (THP)	THP vietnam	Depression and anxiety in pregnancy	Meso	From Pakistan to Vietnam	Cultural, language and delivery adaptation	How IMAI (and IMCI) Support National Adaptation and Implementation of Task Shifting.
	Fisher, 2018	Description of an intervention adaptation: qulaitiative study	Coordinated-Transitional Care (C-TraC) program	Surgical Coordination Transitional Care (sC-TraC)	Reducing readmission for medical patients after abdominal surgery	Micro	From cardiac patients to abdominal patients	Adapation of the intervention content and delivery	Replicating Effective Programs (REP)
	Fitzgibbon, 2005	Evaluation of an adapted intervention: RCT	Not specified	Faith on the Move	Weight loss	Micro	From black women to fath based black women	Cultural adaptation	NR
	Fontil, 2016	Description of an intervention adaptation: qulaitiative study	Prevent	The Omada Health Program	Diabetes prevention and management	Micro	From prediabetes to low-income prediabetes patient	Adapation of the intervention content	NR
	Foshee, 2015	Description of an intervention adaptation: qulaitiative study	Families for Safe Dates(FSD)	Moms andTeens for Safe Dates.	Dating abuse prevention	Micro	From general population to mothers and teens	Adapation of the intervention content	NR
	Garbers, 2016	Evaluation of an adapted intervention: pre-experimental	Get Yourself Tested	Get Yourself Tested	Sexual health: STD testing	Meso	Transfer/re-implementation from general population to black, latino and LGBT	Adaptation to intervention content and delivery (adapting campaign materials and changing clinic locations)	Formative process evaluation
	Gary-Webb, 2018	Evaluation of an adapted intervention: pilot study	National Diabetes Prevention Program	Power-Up for Health	Weight-loss: Diabetes prevention:PA and diet	Micro	Transfer/re-implementation from general population to black and latino low SES males	Adaptation to intervention content (e.g. incorporating sports quotes and changing food examples) and delivery (adapting location to recreation centers and changing the coach to male). Cultural adaptions (e.g. Some Spanish language sessions, )	NR
	Gerdes, 2015	Evaluation of an adapted intervention: pilot study	Not specified	Not specified	Mental health: psychosocial ADHD treatment	Micro	Transfer/re-implementation from general population to low-income latino families	Cultural adaptation (language, terminology, parental expectations), Adaption to content (language, role plays, videos, simplified had-outs), adaptation to delivery (framing, timing of classes, make free of charge)	NR
	Glanz, 2013	Evaluation of an adapted intervention: RCT	Project SCAPE adult	Project SCAPE (Skin Cancer Awareness, Prevention and Education) family study	Sun safety: skin cancer prevention	Micro	Transfer/re-implementation from adults to children and families	Adaptation to intervention content (family-fun guide) and delivery (mail-out to parents, school-based)	NR
	Goldbach, 2011	Description of an adapted intervention: qualitative study	“Keepin’ it REAL” (KiR)	No name specified	Substance use: drugs, alcohol	Micro	Transfer of an intervention from general adolescents in the US to LGBT adolescents	Content (curriculum) adaptation	NR
	Goode, 2012	Description of an adapted intervention: no study design	Logan Healthy Living Program (LHLP)	Optimal Health Program (OHP)	Type 2 diabetes/hypertension: Weight-loss, diet and physical activity: telephone counselling	Micro	Reimplementation from research to practice (no change in target population)	Adaptation to content (focus on weight-loss, adaptation to delivery (tailoring frequency of calls according to individual needs)	RE-AIM
	Gopalan, 2016	Description and evaluation of an adapted intervention: a protocol (mixed methods)	4Rs and 2Ss Program for Strengthening Families	No name specified	Family centered intervention: parenting and child behaviour outcomes	Micro	Shifting a mental health intervention from specialized services to community-based organizations	Content adaptations Delivery adaptations	Task-shifting and the Practical, Robust, Implementation, and Sustainability model (PRISM)
	Grau, 2013	Description and evaluation of an adapted intervention: a pilot study	Phaphama	No name specified (referred to as Russian adapted intervention)\	STI/HIV risk reduction intervention	Micro	Transfer of the intervention from South Africa to Russian STI clinic patients	Cultural adaptations Content adaptations	Cultural Adaptation Process; Castro et al. (2004)
	Grodensky, 2018	Evaluation of an adapted intervention:formative evaluation	Options and SafeTalk	Uphungu Wanga	Sexual health: risk reduction after acute HIV infection diagnosis	Micro	Transfer/reimplementation from US and South Africa to Malawi	Adaptation of content (HIV related content added, supplementary materials removed, prevention messages added), delivery (intensity, duration, session time, intervention deliverers), aultural adaptation (10 to 3 point scale and adherence to Malawi sexual norms, assertive communication skills for women)	NR
	Guyse, 2011	Evaluation of an adapted intervention: pre-post study	Diabetes Prevention Program	Group-based DPP	Weight loss: PA and diet: Diabetes and CVD	Micro	Re-implementation- not clear if population have changed. I think it has just adapted in terms of delivery	Adaptation of delivery (who delivers and where), content (extra sessions and content according to need)	NR
	Haerens, 2007	Evaluation of an adapted intervention: cluster RCT	Adult computer-tailored intervention for physical activity	Adolescent computer-tailored intervention for physical activity	Physical activity	Micro	Transfer of a study from adults to adolescents	Adaptation of content (simplification of questions and feedback, cartoons added)	NR
	Haynes, 2014	Evaluation of an adapted intervention: pilot study	Con amor aprendemos	With love we learn	Cancer education: cervical cancer	Meso	Transfer of a study from latinos to african americans	Cultural adaptation (language, from latino to african american, faith based), content (curriculum changes), delivery (location, churches)	Adaptation summary form
	Heinrich, 2014	Design of an evaluation of an adapted intervention:pre-post study	Resources for Enhancing Alzheimer's Caregiver Health II (REACH II)	Deutsche Adaptation de Resources for Enhancing Alzheimer's Caregiver Health (DeREACH)	Mental health: Alzheimer's caregivers	Micro	Transfer of a study from US to Germany	Cultural adaptation (language, regional facilities and offers of support), content (language, telephone integration system	NR
	Highfield, 2015	Evaluation of an adapted intervention: Quasi-experimental, sequential recruitment and process evaluation: adapted vs orignal intervention	Mobile Mammography Program	Mobile Mammography Program	Cancer: mammography	Micro	Transfer of a study from general population to African Americans	Content adaptation (making barrier script more relevant, changing assessment of stage of readiness), cultural adaptation (developing a foundational communication process (Further details of adaptation in Highfield et al, same issue)	Int Map Adapt (modified version of intervention mapping)
	Highfield, 2015, 2	Evaluation of an adapted intervention: Quasi-experimental, sequential recruitment and process evaluation: adapted vs orignal intervention	Mobile Mammography Program	Mobile Mammography Program	Cancer: mammography	Micro	Transfer of a study from general population to African Americans	Further details of adaptation	Int Map Adapt (modified version of intervention mapping)
	Hiratsuka, 2017	Description of adapted intervention(s): case studies	Home-visitation programmes	1. Ina Maka Family Program 2. KEVA Home Visiting Program 3. Nutaqsiivik/Nurse-Family Partnership (NFP) program 4. Native American Professional Parent Resources, Inc. (NAPPR)	Family-centered interventions: home visitation for family/parent-child outcomes	Micro	Transfer of intervention models to American Indian and Alaska Native (AI/AN) families.	Content adaptations (surface and deep-structure) Cultulra adaptations	Some names mentioned in the lit. review, like Castro, Resnicow, but not as adaptation frameworks.
	Holleran Steiker, 2011	Evaluation of an adapted intervention: formative evaluation of the adaptation process	Keepin' it REAL	Keepin' it REAL	Substance use: drug use	Micro	Transfer of study from general youth to minority youth	Content (include local nuances and scenarios and adolescent developed videos)	A participatory approach
	Holtrop, 2018	Description of an adaptation using ADAPT-ITT	IY BASIC Parenting Program	Not specified (referred to as IY intervention)	Parenting	Micro	Transfer of study from general parents to parents aging out of the child welfare system	Content (combining topics, only showing most relevant videos, adding a video) and delivery (length, incentives, regular text reminders)	ADAPT-ITT
	Horn, 2008	Desription of an adaption	Not On Tobacco Program (N-O-T)	American Indian Not On Tobacco program (AI NOT)	Smoking cessation:	Meso	Transfer of a study from general population to American Indians	Cultural adaptation (content and delivery) Content (AI perspective, culturally appropriate examples, cultural appropriate hand outs, emphasis on impact on family) delivery (focus on group identity and cohesion, culturally appropriate activities, visual learning, inclusion and encouragement of family participation, promoting youth advocacy)	Community-Based Participatory Research
	Hubbard, 2014	Description of an adaptation	Smarter Lunchroom Movement	Not specified	Nutrition: school lunches	Meso	Transfer of a study from general children to those with intellectual and developmental disability	Content (different foods, pictures of food, changes to environment) delivery (preparing children for changes, )	Community-engaged research process
	Ibanez, 2016	Description of an adaptation	CJ-DATS brief intervention	HIV/HCV intervention for Latino criminal justice clients	Disease prevention: HIV	Micro	Transfer of a study from general population to Latinos	Cultural adaptation of DVD content (language, people, metaphors, prevention messages, concepts, gender roles,	Ecological validity model
	Iizuka, 2013	Pre-post evaluation of an adaptation	Friends for life	Friends for life	Mental health: emotional health	Micro	Transfer of a school-based intervention from general population to a multi-cultural setting	Cultural content adaptation (use of art, singing, emphasis on role of family, migration-based discussions and activities, examples culturally appropriate)	NR
	Inam, 2015	Description of an intervention adaptation and evaluation: pilot study	Promoting Alternative Thinking Strategies (PATHS)	Promoting Alternative Thinking Strategies (PATHS)	Mental health: emotional health	Micro	Transfer from general children to Pakistani children in Islamabad	Cultural content adaptation (1. Cultural relevance of core programme components. 2. Urdu expressions for emotion words. 3. Situations and scenarios)	Heuristic framework of adaptation
	Ivanich, 2018	Description of an adapted intevention: no design specified (a phased approach is described)	Strengthening Families Program (for parents and youth 10–14)	Bii-Zin-Da-De-Dah (Listening to One Another) The Thiwáhe Gluwáš’akapi (TG) program (translated as sacred home where families are made strong)	Substance use prevention: family centered intervention (parenting)	Micro	Transfer of an established intervention to a specific group (indigeneous youth in the USA and Canada)	Cultural adaptation (content, deep structural cultural adaptation)	NR (an iterative approach is described)
	Jansen, 2013	Description of an adaptation:no evaluation	Study of Lifestyle intervention and Impaired glucose tolerance Maastricht (SLIM) Maastricht (SLIM)	SLIMMER Maastricht (SLIM)	Lifestyle: Nutrition and physical activity for diabetes	micro	Transfer from research to real-life	Content adaptation (tailored and updated brochures and manuals). Delivery adaptation (delivered by local organisations instead of universities, information session added)	6 step framework (Backer, 2001), 5 step framework (McKleroy, 2006), Intervention mapping (Bartholemew, 2011), Planned adaptation (Lee, 2008)
	Jaramillo-Sierra, 2018, Spanish language	Description of an intervention adaptation/preliminary evaluation: qualitative pilot study	Domestic Violence Focused Couples Therapy (DVFCT)	Encontremos Soluciones Juntos (ESJ)	Relationship violence	Micro	Transfer of an intervention from US to Columbia	Adaptation of intervention content and cultural adaptation	NR
	Jernigan, 2009	Description of an adaptation	Stanford Chronic Disease Self-Management Program		Disease: chronic disease self management	Micro	Transfer from general population to Native Americans	Cultural adaptation of content (images, language, terms, and cultural examples and blessings) delivery (longer time allowed, time for socialising, provision of a meal)	Community-Based Participatory Research
	Kaholokula, 2018	Description and evaluation of an adapted intevention: pilot study and further assessment with a larger sample	Diabetes Prevention Program Lifestyle Intervention (DPP-LI)	The PILI Lifestyle Program	Obesity and diabetes treatment and prevention	Micro	Transfer of an established intervention to a specific cultural group (Native Hawaiians and Pacific Islanders)	Content adaptations (e.g., addition of the family and community focused component) Cultural adaptations (deep and surface structure adaptations)	NR
	Kangovi, 2016	Description of an adaptation	IMPaCT Transitions	IMPaCT Primary Care	Disease: social support and disease management	Micro	Transfer from hospital to out-patient setting	Adaptation of content (use of decision-aid, tracking to aid motivation) and delivery (referral to ongoing support, facilitating support group, delivered in outpatient setting)	Goldstein Framework
	Ka'opua, 2011	Evaluation of an adaptation: RCT	Wai'anae Cancer Study (WCS) and National Witness Project (NWP)	Ka lei mana'olana (KLM)	Cancer: mammography	Micro	Transfer from Hawaiin family and African American Churches to Hawaiin churches	Cultural and linguistic adaptation of content (culturally tailored print materials, testimonials from local survivors, prayer and religious content) and delivery (engaged women in their natural social networks, interactive activities)	Community-Based Participatory Research (although unclear whether this was part of intervention or adaptation process)
	Karnell, 2006	Evaluation of an adaptation: RCT	Project Northland (alcohol) and Reducing the Risk (safer sex)	Our Times, Our Choices	HIV: alcohol, safer sex	Micro	Transfer from American to South African schools	Cultural and linguistic adaptation (materials and survey, shortened curriculum) combination of two previous interventions focusing on alcohol and safer sex). *NOT MUCH DETAIL*	NR
	Kelly, 2000	Description of intervention adaptation	The Popular Opinion Leader (POL)	No names specified	HIV prevention: behavioural intervention targeting gay men	Micro	Transfer of POL into a specific community-based setting	Content, language, and markeing adaptations Key characteristics adaptations	NR
	Keown, 2018	Evaluation of an adaptation: RCT	Triple P-Positive Parenting Program	Te Whanau Pou Toru	Parenting	Micro	Transfer from general population to Maori, NZ	Cultural and linguistic adaptation of content (adjunct resources, culturally appropriate examples) and delivery (collaborating with locals to understand and overcome contextual barriers)	Collaborative Participation Adaptation Model (CPAM)
	Kim, 2013, 2	Evaluation of an adaptation: pre-post	Dietary Approaches to Stop Hypertension (DASH)	Dietary Approaches to Stop Hypertension for Koreans (K-DASH)	Hypertension: diet	Micro	Transfer from US general population to US Korean immigrants	Cultural adaptation of content (traditional food examples, relevant concepts, relevant guidelines) and delivery (bilingual nurse/dietician team)	Community Based Participatory Research
	Kim, 2017	Description of an adaptation	Parent training	Bright Futures Parenting Program	Parenting	Micro	Transfer from US general population to US Korean immigrants	Cultural and faith adaptation of content (focused on issues specific to living in two cultures, additional content on culture and faith, homework activities to understand family roots,traditional parenting virtues, focused on christian values, rather than stress, direction for reinforcing positive behaviours, inclusion of emotional coaching, focus on developing routines for children, rather than …	Community Based Participatory Research and Delphi
	Kind, 2016	Description of an adaptation and post evaluation of intervention and control (not randomised)	Coordinated-Transitional Care (C-TraC)	Coordinated-Transitional Care (C-TraC)	Hospital care: transition from hospital to community	Meso	Transfer from a veterans affairs hospital to a non-veterans affairs hospital. The study does not define what is mean by 'veterans affairs', but I am guessing it is possibly something to do with the army?	Sdaptation to delivery (change in discharge rounds) and content (ommitted review of discharge medication)	Modified Replicating Effective Programs (REP)
	King, 2016	Description and process evaluation of an adaptation	not specified	Living Independent from Tobacco (LIFT)	Smoking: cessation	Micro	Tranfer from the general population to people with disabilities	Adaptation to delivery (program location and accessibility) and content (accessibility of program manual, relevant vignettes, appropriate counselling strategies)	Community-Based Participatory Research
	King, 2018	Description of intervention reimplementation: mixed methods feasibility	Enhance Fitness	Enhance Mobility Program	Physical activity: dementia	Micro	Transfer from general population to adults with dementia	None described	Re-aim framework
	Kirk, 2018	Description and evaluation of an adapted intervention: feasibilty assessment	Casarett EBI	No name specified (referred to as adaptations to the Casarett EBI)	Hospice care referrals for home and community-based populations	Micro	Transfer of an intevention from nursing home delivery setting to home and community-based settings and populations (US-based)	Delivery adaptations (i.e., who was delivering which components of the intervention, when, and how) Content adaptations (e.g., changing wording of screening questions, changing definition of a positive screen)	Lee et al. (2008)
	Kitzman, 2017	Evaluation of an adaptation: RCT	Diabetes Prevention Program (DPP)	The Better Me Within	Diabetes Prevention: diet and physical activity	Micro	Transfer from general population to African American women	Adaptations to content (emphasising connections between faith and health, focusing on AA specific attitudes, values and motivations, tackling specific barriers and facilitators) and delivery (ensuring pastor involvement)	Community-Based Participatory Research
	Klein Velderman, 2016	Description of an intervention adaptation and evaluation: pilot study	Children of Divorce Intervention Program (CODIP)	Children of Divorce Intervention Program-Netherlands (CODIP-NL)	Parenting: effects of divorce on children	Micro	Transfer from US to the Netherlands and to include younger children (4-8 instead of 6+)	Cultural and linguistic adaptation of content (changing intervention materials, reduction in number of sessions, wordings, layout and mode, simplifications to activities, reminding group leader to use hand puppets and providing additional training as less common in NL compared to US)	NR
	Ko, 2013	Description of an intervention adaptation	CHOICE- screening decision aid	CRC decision aid	Cancer: Colorectal screening	Micro	Transfer from general population to Spanish-speaking Latinos	Cultural and linguistic adaptation of content (integration of Latino themes, hired a professional Mexican actor for the video, relevant vignettes, raising awareness of cost, showing a female patient and daughter talking to a non-latino doctor, male vignettes of overcoming machisimo)	Cultural and Linguistic adaptation framework developed by authors based on the hybrid model of adaptation, transcreation of education materials, cultural targeting and cultural sensitivity approach
	Koutoukidis, 2018	Description of an adaptation	Shape-Up	Shape-Up following cancer treatment program/ DEUS Diet and Exercise in Uterine Cancer Survivors	Cancer: healthy lifestyle post-cancer	Micro	Transfer from general population to cancer survivors	Adaptation of content (tailoring information for endometrial cancer, less focus on weight-loss more on diet and physical activity, acknowledge difficulties, change in desirable diet and physical activity, relevant vignettes) and delivery (hospital/cancer support centres as opposed to cummunity centres)	Intervention mapping using Social Cognitive Theory and Control Theory
	Kubicek, 2011	Description of an adaptation	Adult-Identity Mentoring (AIM)	Young Men's Adult Identity Mentoring (YM-AIM): Development and maintenance of healthy intimate relationships	Sexual health: HIV	Micro	Transfer from general population to African American men who have sex with men	Cultural adaptation of content (focus on healthy relationships, tackling specific barriers)	Photovoice
	Kuhajda, 2011	Description of an intervention adaptation: qulalitative	existing group, CBT patient workbook	Not specified	Chronic pain management	Micro	From general population to low literacy rural population	Literacy and cultural adaptations	NR
	Kulis 2017	Evaluation of an adapted intervention: cluster randomised design	keepin’it REAL (kiR)	Living in 2 Worlds	Substance Use Prevention	Meso	From universal schools to American Indian (AI) middle school students.	Culturally adapted	Community-based participatory research (CBPR) and heoretical model of cultural adaptation
	Kumpfer, 2012	Evaluation of an adapted intervention: pre-post test	Strengthening Families Program(SFP	Strengthening Families Program 12–16 Year	Parenting intervention: adolescent behavioural health	Micro	From USA to Ireland	Culturally adapted	Social Ecology Model of Adolescent Substance Abuse
	Kurth, 2016	Evaluation of an adapted intervention: longitudinal randomized controlled trial	CARE+	CARE+ Spanish	HIV: treatment adhereance	Micro	From english to spanish	Linguistic and Cultural Adaptation	Technology Acceptance Mode
	Kwon, 2017	Description of an intervention adaptation: qulalitative	Not specified	Racial and Ethnic Approaches to Community Health for Asian Americans (REACH FAR) Projec	Health promotion and hypertension control	Micro	From general population to Asian American (AA) communities (Bangladeshi, Filipino, Korean, Asian Indian)	Culturally adapted	Ecological Validity Model (EVM
	Kwong, 2017	Evaluation of an adapted intervention: pre-post test	Breathmobile program/PADMAP	Not specified	Asthma management	Meso	From large scale clinic system to small scale clinic systems	Adaptation of the context of intervention)	NR
	Laborde,2013	Evaluation of an adapted intervention: pre-post test	Train-the-trainer (TTT) model	Not specified	Mental health: Disaster Mental Health Preparedness	Micro	From the general population to black communities	Culturally adapted and adapation of the intervention delivery	NR
	LaBreche, 2016	Evaluation of an adapted intervention: pre-post test	Instant Recess	Let’s Move	Physical activity	Micro	From the general population to Pacific Islanders	Culturally adapted	National Cancer Institute’s program adaptation
	Lak, 2004	Description of an intervention adaptation: case example	basic conversational skills	Not specified	Mental health: schizophrenia	Micro	From western population to chinese population in Hong Kong	Linguistically and culturally adapted	NR
	Lane, 2017	Description of an intervention adaptation: case example	Acceptance and Commitment Therapy (ACT)	Not specified	Mental health: PTSD	Micro	From general population to Adolescents of Veterans	NR	NR
	Lara, 2009	Description of an intervention adaptation: no study design mentioned	Community outreach activities Pilot care coordination and improved insurance coverage Yes We Can (YWC) Inner-City Asthma Study (ICAS) Open Airways (OAS) Creation and sustenance of trans-sectoral partnership	Not specified	Evidence-based interventions to improve the social and physical environment of children with asthma.	Micro	Extension of the programme to another San Juan housing area in Puerto Rico	Adaptations to the content; adaptations to the delivery	NR
	Larsen, 2015	Evaluation of an adapted intervention: RCT	Not specified	Seamos Saludable	Moderate-to-vigorous physical activity	Micro	From non-Latino White populations to latios	Linguistically and culturally adapted	NR
	Latham, 2010	Description of an intervention adaptation: no study design mentioned	Horizons	Not specified	HIV	Micro	From African American adolescent female to recently detained African American adolescent females	Adaptation of the intervention content	ADAPT-ITT mode
	Laugeson, 2007	Description of an intervention adaptation: no study design mentioned	Children’s Friendship Training	Not specified	FASD: behavioural intervention	Micro	From children with behavioural problems to children with FASD	Adaptation of the intervention content	NR
	Lawrence, 2013	Description of an adapted intervention: qualitative approach	Becoming a Responsible Teen (BART)	No name specified	HIV/AIDS prevention	Micro	Transfer of an adapted intervention from US to Botswana	Cultural adaptation	NR
	Le, 2010	Description of an intervention adaptation: qulaitiative study	Mamas y Bebes⁄ Mothers and Babies: Mood and Health Project	Not specified	Mental health: Perinatal Depression	Micro	From mothers to mothers with a high risk of depression	Cultural adaptation	An iterative model of the cultural adaptation process
	Leake, 2011	Evaluation of an adapted intervention: pre-post tes	Healthy Heart, Healthy Family (HHHF), Diabetes Prevention Program (DPP) and Health is Wealth	Not specified	Diabetes: type 2	Micro	Transfer of an established national intervention a specific group, Filipino-Americans in the US	Cultural adaptation and delivery	NR
	Leathers, 2011	Evaluation of an adapted intervention: pre-post tes	KEEP (Keeping Foster Parents Trained and Supported	Not specified	Parent management: fostering and child behaviour	Micro	From Caucasian populations to African American foster parent	Adaptation of the intervention content	NR
	Lee, 2015	Description of an intervention adaptation: mixed methods	Becoming A Responsible Teen intervention	Not specified	Sexula health: HIV/AIDS	Meso	From general US teen to native american teens	Cultural adaptation and delivery	NR
	Lee, 2016	Description of an adapted intervention: description and protocol for an RCT	Motivational Interviewing	The CAMI2 (Culturally Adapted Motivational Interviewing)	Motivational interviewing for alcohol treatment (access and response to treatment)	Micro	Transfer of an established intervention to a specific group (i.e., heavy drinking Hispanics in the USA)	Cultural (content) adaptation (culturally-specific content was added)	NR
	Leerlooijer, 2011	Description of an intervention adaptation: qulaitiative study	The World Starts With Me	DAKU	Sexula health: HIV/AIDS	Meso	From Uganda to Indonesia	Cultural adaptation and delivery	Intervention Mapping
	Lenze, 2011	Evaluation of an adapted intervention: pre-post test	Parent Child Interaction Therapy (PCIT)	PCIT, a new Emotion Development (ED	Mental health. emtional development	Micro	From depression to emotional development in preschool young children	Adaptation of the intervention content and delivery	NR
	Leshabari, 2006	Description of an intervention adaptation: qulaitiative study	Prevention of Mother To Child Transmission (pMTCT) programme	Not specified	Breastfeeding: HIV trasmition from mother to baby	Micro	From general job aid to Tanzania cultrally specific.	Cultural adaptation	Intervention Mapping (IM
	Lewin, 2015	Description and evaluation of an adapted intevention: a phased description and pilot study	Family Foundations (FF)	Strong Foundations	Coparenting intervention for teen parents (give group sessions)	Micro	Transfer of an established coparenting intervention for adults for urban, low-income, minority expectant teen parents and their male partners in the US	Cultural adaptation Structure and content adaptations	Barrera and Castro (2006)
	Lipman, 2011	Description of an intervention adaptation: qulaitiative study	Web-based mental health services	Not specified	Mental health: counselling and parent child relationship skills	Micro	From face-to-face support/education group intervention to a web-based format for lone mothers	Adapation of the intervention content and delivery	NR
	Macridis, 2016	Description of an adapted intervention: needs assessment (surveys) and adaptation	School Travel Planning (STP) process Walking School Bus (WSB)	No name (STP-action plans)	School-based physical activitiy: active transportation	Meso	Re-implementation of an intervention (STP process) in a new population group: an indigenous community in Kahnawake, Canada	NR	NR
	Malow, 2004	Evaluation of a (culturally) adapted intervention: randomised two-group design (BART vs. a standard care)	Becoming a Responsible Teen (BART)	No name (referred to as BART)	HIV risk reduction: cognitive behavioural model (skills-based)	Micro	Transfer of the BART intervention (originally developed for Africam American population) to a different population group (Haitian adolescents and 1 of their parents)	Cultural adaptation (tailoring of the activities to cultural values, beliefs, and other characteristics)	NR
	Margolis, 2013	Evaluation of a (culturally) adapted intervention: randomised control design using a pretest/posttest with a follow-up (FCU vs. a waitlist control)	The Family Check-UP (FCU)	No name (referred to as FCU)	Family-centered evidence-based programme (goal-setting with parents)	Micro	Transfer of FCU (an established EBP in the US context) to Seville, Spain	Cultural adaptation (tailoring of the feedback session to family values, cultural practices)	NR
	Marsiglia, 2015	Description of an adapted intervention: a case study and lessons learned	Keepin’it REAL (KiR)	No name specified	School-based substance abuse prevention program for middle school students (Mexican American)	Meso	Transfer of an established intervention to younger students and those of other ethnic groups (fifth graders, urban American Indian middle school students, Jalisco-Mexican middle school students)	Content and structure adaptations (to make culturally more relevant) Surface adaptations (e.g., language change from English to Spanish)	The Southwest Interdisciplinary Research Center (SIRC) approach
	Martinez, 2005	Evaluation of a (culturally) adapted intervention: randomised control trial (Nuestras Familias vs. a control condition with no intervention)	Parent Management Training (PMT)	Nuestras Familias: Andando Entre Culturas	Parenting: parent management training for childhood behaviour problems	Micro	Transfer of an (culturally adapted) established intervention to a new population group: monolingual Spanish-speaking immigrant (Latino) families	Content adaptation (adding, modifying components which address culturally relevant experiences of Latino parents and families)	NR
	Martinez, 2017	Description of an adapted intervention: a phased approach	Connect ‘n Unite (CNU)	Latinos en Pareja or Latinos in a Relationship	HIV/STI prevention intervention	Micro	Transfer of an established intervention for black men who have sex with men to Spanish speaking Latino gay men who have sex with men (MSM) in the US	Content and material adaptations	A phased approach. Authors note: "The adaptation process approach bears some similarity to the ADAPT-ITT model (Wingood & DiClemente, 2008)".
	Martinez, 2014	Description of an adapted intervention and implementation: no study design	HoMBReS (Hombres Manteniendo Bienestar y Relaciones Saludables - Men Maintaining Wellbeing and Healthy Relationships)	No name (referred to as HoMBReS)	HIV risk reduction: community-level peer educators (Navegantes)	Meso	Re-implementation of an intervention (HoMBRes originally designed and tested in rural North Carolina) among Latino men living in Indianapolis, Indiana (urban setting)	Content adaptation (modification to activities and core elements)	The Map of Adaptation Process (MAP) (involving five key steps; McKleroy et al., 2006)
	Martinez, 2016	Description of an adapted intervention and implementation: needs assessment through focus groups and adaptation	Connect ‘n Unite	Conectando Latinos en Pareja	HIV prevention: couple-based behavioural intervention	Micro	Transfer of an evidence-based intervention for Black male couples to Latino male couples	NR (refers to a linked paper for further details on the adaptation process)	NR
	Martin-Storey, 2009	Description of intervention adaptation: a case study and a specific model for adaptation	No name specified (interventions for childhood aggression, e.g., Parent Management Training and variations on social and cognitive skills training )	No name specified (interventions for childhood aggression)	Interventions for childhood aggression	Micro	Transfer of an established interventions from developed to developing countries	Not described	A model designed and proposed by the authors for these purposes
	Matarazzo, 2014	Description of an adapted intervention: mixed-method approach	Window to Hope (WtoH)	No name (referred to as revised WtoH manual)	Mental health: cognitive behavioural intervention to reduce hopelessness among people with sever traumatic brain injury	Micro	Transfer of an intervention from Australian civilian context to US Veterans	Content modifications (manual modifications)	NR
	Mathews, 2017	Description and evaluation of an adapted intevention: a phased description and pilot study	Diabetes Prevention Program (DPP)	The Kerala Diabetes Prevention Program (K-DPP)	Diabetes prevention: lifestyle (dietary and physical activity) advice	Micro	Transfer of an established intervention from developed countries (USA, Finland and Australia) to the State of Kerala, India	Content adaptations (e.g., additions of sessions, activities, modification of materials) - these were described/named as cultural adaptations	Intervention Mapping
	Matthews, 2009	Description and evaluation of an adapted intervention: a pilot study comparing feasibility, acceptability and early outcomes (culturally targeted intervention vs. non-targeted standard approach)	Standard smoking cessation treatment (University of Chicago)	Free from Smokin	Smoking cessation: community-based cognitive behavioural intervention	Meso	Transfer of a standard intervention to a new population sub-group: low-to-middle income African-American smokers	Cultural adaptation (targeting to beliefs, knowledge, readiness of the target group) Content modifications (using relevant themes and adding more modules)	NR
	Mau, 2010	Description of an adapted intervention and implementation: needs assessment through interviews and focus groups, and adaptation	The DPP Lifestyle Intervention (DPP-LI)	PILI ‘Ohana Lifestyle Intervenion	Diabetes prevention: lifestyle intervention	Micro	Transfer of an intervention from clinical (efficacy study) into public health practice among high-risk minority population (specifically, Native Hawaiian and Pacific Islander Communities)	Content modifications Delivery modifications (specifically through community-peer educators)	NR
	Mauricio, 2018	Description of an intervention re-implementation: assessment of facilitators and barriers in scale-up	Family Check-UP (FCU)	No name (referred to as FCU)	Family-centered evidence-based programme (goal-setting with parents)	Micro	Transfer of a US-developed intervention in Sweden	Surface-structure adaptations	NR
	McKennitt, 2012	Evaluation of a (culturally) adapted intervention: pilot study of short-term impacts on smoking intentions	No name specified (referred to as standard smoking prevention programme)	No name specified (referred to as a culturally sensitive smoking prevention programme)	Smoking prevention: educational programme (60 min)	Micro	Transfer of an intervention from a standard US smoking population to Aboriginal children	Cultual adaptation (inclusion of rituals) Content adaptations	NR
	McNulty, 2017	Description of an adapted intervention: needs assessment through qualitative interviews	Chlamydia Intervention Randomised Trial (CIRT)	ChlamydiA Testing Training in Europe (CATTE)	Chlamydia testing: theory of planned behaviour	Micro	Transfer of an intervention from England primary healthcare to France, Sweden and Estonia (as well as wider primary healthcare audiences within England)	Content adaptations (minor to suit country's health services)	NR
	McTigue, 2009	Evaluation of an (internet)-adapted intervntion: before-after pilot study of implementation and feasibility	Diabetes Prevention Program (DPP)	No name specified (DPP online format)	Diabetes prevention: lifestyle (dietary and physical activity) advice	Micro	Transfer of an intervention to an online format/delivery (integrated with primary care practice)	Delivery and format modifications	NR
	Mejdoubi, 2011	Description of a (cultural) adaptation of an intervention & evaluation protocol for a pilot study to examine implementation and RCT (VoorZorg vs. care as usual)	Nurse Family Partnership	VoorZorg	Parenting: prevention of child abuse (nurse home visits)	Micro	Transfer of an intervention from US to the Netherlands	Cultural adaptation (translation of materials) Content adaptation (to fit the Dutch system)	NR
	Mejia, 2016	Description of an adapted intervention: 3 case studies (the last case study is actually de novo development)	1. Triple P Positive Parenting Program 2. Parent Management Training—The Oregon Model (PMTO)	2. CAPAS-Criando con Amor, Promoviendo Armonia y Superación	Parenting interventions	Micro	Transfer of established parenting interventions (mostly developed for Euro-American) to new population groups (e.g., high-risk low-income communities in Panamá City, Panama; low-income Latino/a immigrants residing in Detroit, Michigan;	1. Superficial-structure adaptations 2. Cultural adaptations	1. Barrera and Castro’s framework (2006) 2. Ecological Validity Model (Bernal et al. 1995)
	Mellins, 2014	Description of an adapted intervention: description and lessons learned	Collaborative HIV Prevention and Adolescent Mental Health Program + (CHAMP+)	VUKA (“Wake up” in isiZulu)	Family-based intervention to promote positive psychosocial outcomes in South African HIV-infected pre- and early adolescents and their families: group sessions	Micro	Transfer of an established intervention from New York, USA to South Africa	Content and structure adaptations (culturally sensitive topics)	NR (used a CBPR approach)
	Miklowitz, 2006	Description of a psychotherapy adaptation for specific morbidity group: case study	Family-focused treatment (FFT) for bipolar adults and adolescents	No names specified (referred to as FFT for suicidal bipolar adults and adolescents)	Psychothreapy: FFT	Micro	Transfer of a psychotherapy from a bipolar population to suicidal bipolar population	Content modifications (e.g., changing the order of the modules, addition of new components such as coaching families in communication skills on suicidality)	NR
	Mohatt, 2017	Description and evaluation of an adapted intervention: preliminary efficacy evaluation using cRCT	Mental Health First Aid (MHFA)	Military Mental Health First Aid (M-MHFA)	Mental health: training for MHFA	Micro	Transfer of an intervention from general to military population	Content modifications (relevant to mental health isues in the military population)	NR
	Monaghan, 2012	Evaluation of an adapted intervention: formative research and implementation data	No name specified	Not specified	Occupational safety: safety eyewears among citrus harvesters	Micro	Transfer of an intervention (to a different population and setting (migrant cirtus harvesters)	NR	NR
	Montgomery, 2018	Description and evaluation of an adapted intervention: before and after design pilot testing using mixed-methods analyses	Project FIO: The Future Is Ours	The Future Is Ours: Survivor’s Edition (FIOSE)	Sexual health (risk-reduction) intervention: cognitive behavioural group sessions	Micro	Transfer of an intrevention from a general (women) population to a subgroup (i.e., female survivors of violence)	Content modifications (e.g., adding more content on coping skills) Small changes (e.g., honoring the desires, concerns and unique needs of the study population)	ADAPT-ITT (Wingood & DiClemente, 2008)
	Moreira, 2017	Description of a programme adaptation: no design specified	Everybody’s Different	Todos São Diferentes	Obesity prevention: increasing self-esteem	Micro	Transfer of an intervention from Australia to Brasil	Cultural modifications (different custims, virtues and linguistic variations)	Guidance for cross-cultural adaptation of instruments (Beaton, Bombardier, Guillemin, and Ferraz, 2002)
	Muroff, 2017	Description and evaluation of an adapted intervention: assessment of usage rates in 4 months after the intervention	Addiction-Comprehensive Health Enhancement Support System (A-CHESS)	CASA-CHESS	Addressing alcohol and drug and mental disorders: smartphone application providing emotional and instrumental support	Micro	Transfer of an intervention to specific sub-population in the US (i.e., spanish speaking Latinos)	Cultural modifications (language, culturally relevant materials, stories, and resources) Content modifications (local terms and sayings, new medication adherence survey)	NR
	Murray, 2013	Description of a psychotherapy adaptation for children in low-income country: a case study	Trauma-focused Cognitive Behavioral Therapy (TF-CBT)	No name specified (referred to as TF-CBT)	Mental health: trauma-focused cognitive behavioural therapy	Micro	Transfer of an established EBT (i.e., TF-CBT) from high-income countries to low-income Zambia (children and parents)	Cultural adaptation	NR
	Murray, 2017	Description of an adapted intervention: no design specified	The STRIDE program	No name specified (referred to as a physical activity intervention)	Chronic disease prevention: Physical activity	Micro	Transfer of an established EBT to a specific group (immigrant Somali women within the US context)	Cultural adaptation (peripheral, evidential, contituent involving, socio-cultural, linguistic).	Heuristic framework (Barrera & Castro, 2006)
	Nicolas, 2009	Description of a psychotherapy adaptation (cultural): focus groups	Adolescent Coping with Depression Course (ACDC)	No name specified (referred to as culturally adapted ACDC)	Mental health: group cognitive behavioural therapy for depression	Micro	Transfer of an established intervention to a specific group (Haitian American adolescents with depression)	Cultural adaptation	The Ecological Validity and Culturally Sensitive Framework (Bernal et al., 1995)
	Nöstlinger, 2016	Description of an adapted intervention: process evaluation using mixed methods	‘Healthy choices for a better future I & II’ (HC I, HC II)	Positive living for a Brighter Future II	HIV prevention: age-specific curricula, corresponding to adolescents’ cognitive and emotional development.	Micro	Transfer of a primary prevention to a secondary/positive prevention programme for adolescents living with HIV in Kenya and Uganda	Cultural adaptation Content adaptation	The Map of Adaptation Process (MAP) (involving five key steps; McKleroy et al., 2006)
	Nyrop, 2015	Description of an adapted intervention: needs assessment (interviews) and adaptation	Walk With Ease (WWE)	Walk With Ease-Breast Cancer	Physical activity: walking against joint pain/arthritis	Micro	Transfer of an established intervention to a specific group (breast cancer survivors on aromatase inhibitor therapy)	Content adaptations (a customised 8- page brochure to supplement existing WWE materials)	NCI’s Research-Tested Interventions Programs (RTIPs).
	O’ Donnell, 2012	Evaluation of a (culturally) adapted intervention: comparison of adapted intervention with non-adapted original version (two groups)	Coping Power Program (CPP)	Poder Resolver	School-based anger coping to prevent substance abuse among adolescents	Meso	Transfer of an established intervention (European-American) to a specific group (at-risk Mexican youth) in the USA	Cultural adaptations Content adapatations	NR
	O’ Donnell, 2014	Evaluation of an adapted interventions: randomised controlled trial	VOICES/VOICES	No Excuses/Sin buscar excuses	HIV/AIDS prevention: single-session group intervention on sexual safety	Micro	Transfer of an intervention designed for African American and Latino heterosexual adults for use with Latino men who have sex with men.	Cultural adaptations Content adapatations	Guidance from CDC REP (Replicating Effective Programmes)
	O’Neill, 2017	Evaluation of an adapted intervention: needs assessment and piloting	No name specified (referred to as telephone-based peer coaching intervention)	No name specified (referred to as telephone-based peer coaching intervention)	Peer coaching intervention (information and support) for young women in hereditary breast and ovarian cancer families	Micro	Transfer of an established intervention to a specific group (women at HBOC risk)	NR	The Map of Adaptation Process (MAP) (involving five key steps; McKleroy et al., 2006)
	Oar, 2015	Description of a psychotherapy adaptation: case study	No name specified (referred to as one session treatment (OST))	No name specified (referred to as modified one session treatment (OST))	Mental health: a single session of massed exposure	Micro	Transfer of an established intervention from general population with phobias to children with Blood–Injection–Injury (BII) Phobia	Content modifications	NR
	Oppenheim-Weller, 2018	Evaluation of a re-implemented intervention: implementation assessment using interviews	SafeCare	SafeCare in Israel	Home-based parent support intervention: preventing child abuse and neglect	Micro	Transfer of an established intervention developed in the USA to Israel	Content adaptation Procedural adaptation (main features, language, recruitment process)	NR
	Ordway, 2018	Description of an intervention (psycotherapy) implementation and adaptation: qualitative ethnography	Mothering from the Inside Out (MIO)	No name specified (referred to as implementation of MIO in a community setting)	Parenting intervention: enhancing the capacity of parental reflective functioning	Micro	Transfer of an established intervention to a specific setting (i.e., outpatient community mental health clinic - low-income community)	NR	Damschroder et al.’s (2009) Consolidated Framework for Implementation (this is not an adaptation framework, but an implementation one). Research (CFIR).
	Orte, 2008	Evaluation of an adapted intervention: quasi-experimental design with an unmatched control group and pre- and post-treatment measures	Strengthening Families Programme (SFP)	Family Competence Programme (FCP)	Family-centered multi-component programme (postive parent-child relationships, children's behaviours)	Micro	Transfer of an established intervention from US to Spain (Balrearic Islands)	Content adaptations Cultural adaptations	NR
	Ory, 2015	Evaluation of an adapted intervention: a single-group, pre-post study design	Fit & Strong	No name specified (referred to as translation of fit & strong into a lay-leader model)	Physical activity for middle-aged and older people: group activities and education	Micro	Transfer of an established intervention to delivery by lay individuals (instead of instructors) within Central Texas	Delivery adaptations Content adaptations (changes in the training protocol)	NR
	Pachankis, 2013	Description of an intervention/psychotherapy adaptation: qualitative interviews and adaptation	Young Men’s Health Project (in-office)	MiCHAT (Communication About Health, Attitudes, and Thoughts)	HIV prevention: therapeutic, change-oriented communication	Micro	Transfer of an established in-office intervention in the US to online delivery via social-networking technology	Delivery adaptations NR	NR
	Pakulak, 2017	Description of an intervention (cultural) adaptation: no design specified	Parents and Children MakingConnections — Highlighting Attention; PCMC-A	No name specified (referred to as local and international adaptation of the PCMC-A programme)	Parenting intervention: self-regulation, stress (emotional) regulation in children and parents	Micro	Transfer of an established intervention from English-speaking families in the USA to Spanish-speaking Latino families in Oregon, USA and Spanish-speaking families in Colombia	Adaptations to recruitment, assessment and the curriculum of PCMC-A	Cultural Adaptation Process (CAP) model (Domenech Rodriguez & Wieling, 2004).
	Pan, 2011	Evaluation of an (culturally) adapted intervention/psychotherapy: 6-month randomised pilot evaluation comparing standard treatment to the culturally adapted treatment	One-session treatment (OST-S)	Culturally adapted OST (OST-CA)	Mental health: treatment of phobic Asian Americans using in-vivo exposure treatment	Micro	Transfer of an established intervention to a specific group (Asian Americans)	7 cultural adaptation ((1) assessing and addressing the participant's cultural background and acculturation status (acculturation focus); (2) evaluating and addressing the participant's explanatory model of the target problem (e.xplanatory model); (3) normalizing the target problem (normalization); (4) emphasizing confidentiality (confidentiality); (5) emphasizing and facilitating emotional contr…	NR
	Pardo, 2009	Description of an adapted intervention: description and lessons learned	Collaborative HIV Prevention and Adolescent Mental Health Program + (CHAMP+)	CHAMP+ Thailand	Family-based intervention to promote positive psychosocial outcomes in Thai HIV-infected adolescents and their families: group sessions	Micro	Transfer of an established intervention from New York, USA to Thailand	Content and structure adaptations (culturally sensitive topics)	NR
	Parker, 2012	Description of an adapted intervention: qualitative (interviews and focus groups)	Arthritis Self-Help Program (ASHP)	No name specified (referred to as ASHP program)	Pain management in older populations	Micro	Transfer of an intervention from non-Hispanic White non-older populations to older African Americans and Hispanic Populations in the US (as well as older non-Hispanic white)	Content adaptations (e.g., addition of components, modification of materials)	The Method for Planned Adaptation through Community Engagement (M-PACE)
	Parker, 2013, 1	Description of an adapted intervention: no design specified	Healthy Living Project	Supporting Youth and Motivating Positive Action or SYMPA	HIV prevention: 6-session risk reduction intervention (positive prevention)	Micro	Transfer of an intervention developed in the USA to Kinshasa, DRC (low-resource context)	Content adaptations (e.g., addition and elimination of a components; reduction of the number of sessions) Delivery adaptations (individual vs. group setting' mixed vs. gender-based groups) Target modifications (adults vs. youth) Language translation	The Map of Adaptation Process (MAP) (McKleroy et al., 2006)
	Parker, 2013, 2	Evaluation of an adapted intervention: feasibility analysis using qualitaitve interviews and focus group discussions	Healthy Living Project	Supporting Youth and Motivating Positive Action or SYMPA	HIV prevention: 6-session risk reduction intervention (positive prevention)	Micro	Transfer of an intervention developed in the USA to Kinshasa, DRC (low-resource context)	Three major adaptations were made to the original intervention: (1) content modifications: reduction of sessions from 15 to 6 (this was done through combining similar sessions and eliminating content not directly relevant for the target population); (2) delivery modifications: change from an individual adult format to a single-sex youth group format; and (3) content modifications: the addition of…	The Map of Adaptation Process (MAP) (McKleroy et al., 2006)
	Parra-Cardona, 2017, 1	Description of an adapted intervention: no design specified	Parent Management Training, the Oregon Model (PMTO)	CAPAS: Criando con Amor, Promoviendo Armonı´a y Superacio´n (CAPAS)-Enhanced Intervention	Parenting intervention: child and mother mental, behavioural, and emotional health	Micro	Transfer of an intervention developed for Euro-American population to a specific subgroup (Spanish-speaking Latino immigrants).	Content adaptations (adding two culture-specfic sessions) Cultural adaptations (role plays targetting relevant contextual issues)	Ecological Validity Model (Bernal, 1995) used for developing CAPAS; No framework was specified for developing the enhanced version of CAPAS
	Parra-Cardona, 2017, 2	Evaluation of an adapted intervention: randomised trial comparing three groups (CAPAS, CAPAS Enhanced, and wait-list controls)	Parent Management Training, the Oregon Model (PMTO)	CAPAS: Criando con Amor, Promoviendo Armonı´a y Superacio´n (CAPAS)-Enhanced Intervention	Parenting intervention: child and mother mental, behavioural, and emotional health	Micro	Transfer of an intervention developed for Euro-American population to a specific subgroup (Spanish-speaking Latino immigrants).	Content adaptations (adding two culture-specfic sessions) Cultural adaptations (role plays targetting relevant contextual issues)	Ecological Validity Model (Bernal, 1995) used for developing CAPAS; No framework was specified for developing the enhanced version of CAPAS
	Patel, 2013	Evaluation of an adapted intervention: assessment of intervention translation using the RE-AIM framework components (comparing trials from USA and Australia)	Physician Asthma Care Education (PACE)	No name specified (referred to as PACE in Australia)	Asthma treatment: education of physicians to improve paediatric asthma outcomes	Micro	Transfer of an intervention developed in the USA to Australia	Content adaptations (from information specified in Table 1)	NR
	Peels, 2012	Description of an adapted intervention: description and pres-test	The Active Plus project	No name specifid (referred to as adapted (Web-based) intervention)	Physical activity in people aged over 50 years: advice	Micro	Transfer of an established intervention from print-delivered version into web-based format	Adaptations of the delivery mode	RE-AIM framework
	Pekmezi, 2012	Description of an adapted intervention: description and protocol for an RCT (and baseline findings)	No name specified	No name specified (referred to as a culturally and linguistically adapted physical activity intervention)	Physical activity: print intervention (tips through mails and feedback)	Micro	Transfer of an established intervention (for White participants) to Latinas	Cultural adaptations Delivery adaptations (mail vs. internet)	NR
	Pelto, 2015	Description and evaluation an intrevention adaptation: pilot study	Clinical Trials Education Program for Hispanic Americans (CTEP-HA)	No name specified (referred to as adaptations to the intervention)	Single session educational intervention to promote cancer clinical trials participation	Micro	Transfer of an intervention established for Latinas/os in San Diego to African Amerian and Latinas/os in New York.	Cultural and linguistic adaptations	NR
	Perlick, 2011	Description of an adapted psychotherapy: no design specified	Multifamily Group Treatment (MFGT) for treatment of serious mental illness (i.e., schizophrenia)	MFG Traumatic Brain Injury (MFG-TBI)	Mental health: treatment of veterans with TBI	Micro	Transfer of an established mental health treatment for serious mental illness (i.e., schizophrenia) to a spefic group (treatment of veterans with TBI) in the USA.	Content and delivery adaptations (adaptations focused on contents and format of the educational components, specification of a protocol for conjugal couples, and the addition of an ecomap to identify support systems during the joining (i.e. assessment) phase, a shorter (9 months) intervention duration, and a more active clinician role including use of motivational enhancement, intersession suppor…	NR
	Perry, 2017	Description of an adapted intervention: no design specified (description according to the IM steps)	StrongWomen - Healthy Hearts (SWHH)	Mujeres Fuertes y Corazones Saludables	Physical activity and nutrition: classes of physical activity and preparation of healthy recipies	Micro	Transfer of an established intervention for rural White women to rural Latinas	Content and linguistic adaptations (the adaptations to the contextual and structural elements took the form of developing and integrating new participant information sheets (handouts), adding additional content to existing information sheets, replacing recipes, increasing exercise options, updating images, and translating all participant materials into Spanish)	Intervention Mapping
	Pfiffner, 2011	Description and evaluation of an adapted intervention/psychotherapy: pre-post treatment assessment	Child Life and Attention Skills Program (CLAS)	Collaborative Life Skills Program (CLS)	Mental health: school-based treatment of ADHD children (teacher component, child component, and parent component)	Micro	Transfer of a clinic-based behavioural intervention for delivery by school-based mental health professionals in the USA	Content adaptations Delivery adaptations	NR
	Pinna, 2017	Evaluation of an adapted intervention: randomised trial comparing two groups (ADAPT study vs. services as usual)	Parent Management Training, the Oregon Model (PMTO)	After Deployment, Adaptive Parenting Tools (ADAPT)	Parenting, family-centered intervention: family engagement, deployment related stress, connect families experiences deployment (in the context of parent military deployment)	Micro	Transfer of an intervention developed for Euro-American population to a specific subgroup (families with recently deployed parents) in the USA.	Content adaptations Delivery adaptations	NR
	Podorefsky, 2001	Description of an adapted intervention: no design specified	No name specified	No name specified	Mental health: psychoeducational interventions for families (increasing children resilience with parental mood disorders)	Micro	Transfer of established preventive interventions from middle-class sample to high-risk urban sample	Content adaptations Delivery adaptations	NR
	Polacek, 2008	Description of an adapted intervention: description and lessons learned	Becoming A Responsible Teen (BART) curriculum	HIV/AIDS educational program (HIVEd)	HIV/AIDS education programme	Micro	Transfer of an established intervention among African American to a specific group (high-risk Hispanic youths in adjudicated and detained facilities in the USA)	Content modifications (e.g., addition of specific training sessions, reducing the number of sessions, modifying materials and activities within sessions)	NR
	Potter, 2011	Evaluation of an adapted intervention: pre-post analysis	FLU-FOBT Program	Not specified (referred to as FLU-FOBT Program)	Colorectal cancer screening	Micro	Transfer of an intervention to delivery in primary care clinic serving a low-income Chinese American community	Adaptations to the content; adaptations to the delivery; cultural adaptations	NR
	Poulin, 2013	Description of an adapted intervention: a case study and a specific model for adaptation	Local HTA Decision Support Program	No name specified	A systematic decision-making process to introduce new health technologies (a set of tools and forms)	Meso	Transfer and implementation of an intervention from one Department to other Departments (in Calgary Health Region, Canada)	NR	A model designed and proposed by the authors for these purposes
	Poulsen, 2010	Description of an adapted intervention: no design specified (a systematic & step-wise approach is described)	Parents Matter! Program (PMP)	Families Matter! Program	Parenting intervention: promoting effective parent-child communication about sexual risk reduction and parenting skills	Micro	Transfer of an established intrevention for African American parents to rural Kenya	Delivery adaptations Cultural adaptations	NR (although a step-wise approach resembling McKleroy's 2006 approach is described)
	Quinn, 2006	Description of an adapted intervention: formative research and adaptation	Forever Free booklets	Forever Free for Baby and Me booklets	Smoking cessation: relapse-prevention materials (booklets) for pregnant and postpartum women	Micro	Transfer of established smoking relapse-prevention materials developed for general populaiton of smokers, to pregnant and postpartum women in the USA	Content adapatations Illustration adaptations	NR
	Quinones, 2015	Description of an intervention adaptation: qulalitative	Acceptance and Commitment Therapy (ACT) Model	Modelo ACT	Chronic pain management	Micro	From general population to Latinos	Cultural and linguistic adaptation Content (simplified level of literacy needed, included family, relevant examples) and delivery (more time to explain the model and for participants to talk about their illnesses and treatments)	Selective and Directed Treatment Adaptation Framework
	Quiñones, 2018	Description and evaluation of an adapted intervention: pilot study	The Diabetes Prevention Program (DPP)	DPP for individuals with serious mental illness (DPP-SMI)	Diabetes prevention: lifestyle intervention	Micro	Transfer of an establishe intervention to a specific group (individuals with serious mental illness) in the USA	Delivery adaptations (e.g., addition of peer support specialists) Content adaptations (modification of the sessions)	Four-stage framework by Castro et al., 2010
	Ramaiya, 2017	Description and evaluation of an adapted intervention/psychotherapy: pilot study	Dialectical behavior therapy (DBT)	DBT for Nepali populations (DBT-N)	Mental health: reducing suicidal behaviors	Micro	Transfer of an established treatment for suicidal behaviours in high-income coutries to low-resource, rural Nepali setting (women)	Cultural adaptations Content adaptations	Domenech Rodriguez, M., & Wieling, E. (2004)
	Ramaiya, 2015	Description and evaluation of an adapted intevention: a description and pilot study (psychotherapy)	Dialectical behavior therapy (DBT)	DBT for Nepali populations (DBT-N)	Suicide prevention in a rural, resource-poor Nepali setting	Micro	Transfer of an established (Western) psychotherapy to rural Nepal	Content adaptations Delivery adaptations	NR
	Rashid, 2017	Evaluation of adapted interventions: mixed-method evaluation design (pre-post analysis and qualitative interviews)	1. Diabetes Empowerment Education Program	1. The Health Empowerment Lifestyle Program (HELP) 2. The MyRx Medication Adherence Program	Diabetes type 2, obesity, hypertension prevention: lifestyle interventions	Micro	From general population to ethnic minorities in the US (blacks and Hispanics)	NR	NR
	Reddy, 2017	Description and evaluation of an adapted intervention: pre-post assessment	Dangerous Decibels programme	Dangerous Decibels: Industry (DDI) programme	Hearing conservation programme: training to reduce noise-induced hearing loss (knowledge, attitudes, behaviours)	Meso	Transfer of an established intervention (school-based training for students) to a speific group (industry workers) in New Zealand.	Content adaptations (the programme development phase included adapting components, objectives, activities and manuals from school-based settings to workplaces).	The Multi-level Approach to Community Health (MATCH) model (Simons- Morton et al, 2012).
	Reese, 2016	Description of an adapted intervention: needs assessment (focus groups)	No name specified (referred to as intimacy enhancement intervention with colorectal cancer patients)	No name specified (referred to as intimacy enhancement intervention for women with breast cancer)	Intimacy enhancement intervention (telephone-based)	Micro	Transfer of an established intervention (for patients with colorectal cancer) to a new group (women with breast cancer) in the USA.	Content adaptations (revised educational materials, modification/addition of exercises, activities, etc.)	NR
	Reinschmidt, 2010	Description of an adapted intervention: no design specified	Border Health ¡Sı´!	No name specified (referred to as adaptations to Border Health ¡Sı´!)	Family diabetes prevention and management program (for Hispanic populations in the US): home visits, educational sessions, and events.	Micro	Transfer of the intervention from Yuma County and Santa Cruz Counties to South Tucson and Cochise Counties in the USA.	Content adaptations (e.g., curriculum modifications, re-ordering of the sesssions) Delivery/implementation adaptations (e.g., changes in participant recruitment)	NR
	Richard, 2015	Description of an intervention implementation/adaptation: no design specified (implementation in three sites)	Health Promotion Laboratory (HPL)	No name specified	A professional development program	Meso	Transfer and implementation of the developed intervention in different sites in Quebec, Canada (centres de santé et de services sociaux).	Content and implementation adaptations (e.g., sequence of activities) and context adaptations (i.e., adjusting the local context to optimize the implementation, e.g., freeing up HPL participants during working hours to attend meetings): In this paper, we present a program that allows for two types of adaptation: (1) initial pre-formatting to accommodate organizational context (as shown in the cas…	NR
	Robinson, 2008	Description and evaluation of an adapted intervention: two-point assessment of the sample receiving the intervention	Exploring Together Program	Ngaripirliga’ajirri	Parenting intervention: parent-child sessions to improve children's social-emotional learning and parenting	Micro	Transfer of an established intervention to a specific group (i.e., Aboriginals of the Tiwi Islands in Australia).	Content adaptations Cultural adaptations	NR
	Rodrıguez, 2011	Description of an adapted intervention: description and reflections	Parent Management Training, the Oregon Model (PMTO)	Criando con Amor: Promoviendo Armonıa y Superacion (CAPAS)	Parenting intervention: child and mother mental, behavioural, and emotional health	Micro	Transfer of an intervention developed for Euro-American population to a specific subgroup (Spanish-speaking Latino parents in the USA).	Process adaptations, (e.g., engaging the treatment developer, community leaders, and parents, and decentering the manual) Content adaptations (e.g., shaping the appropriateness of language, persons, metaphors, concepts, contexts, methods, and goals).	The process model of Domenech-Rodriguez and Wieling (2004) and the ecological validity model (EVM) of Bernal et al. (1995).
	Rodriguez, 2018	Description of an intervention development and adaption using the IM approach: no design specified	Por Nuestras Hijas (For Our Daughters)	Por Nuestros Hijos (For Our Children).	Educational interventions for Hispanic parents of adolescents aged 11–17 years (to incrase HPV vaccination)	Micro	Transfer of an intervention designed originally to target Hispanic female adolescents to also target Hispanic boys (by adding recommendations on HPV vaccination for boys)	Content adaptations (adding recommendations for boys)	Intervention Mapping
	Roehrig, 2017	Description of an intervention adaptation: adaptation and piloting	Strengthening Families Program (SFP)	Strengthening Families Program (SFP)	Family skills training intervention	Micro	Transfer of an intervention from US to France	Content adaptations Delivery adaptations Cultural adaptations	NR
	Rosas, 2018, 1	Evaluation of a (culturally) adapted intervention: a randomised controlled trial assessing the intervention vs. a minimal intensity intervention	DPP-Group Lifestyle Balance (GLB)	HOMBRE	Obesity prevention: lifestyle intervention	Micro	Transfer of an established intervention to a specific group (Latino men patients)	Cultual adaptation (not much detail on the adaptation process)	NR
	Rosas, 2018 & Rosas, 2016, 1	Description of an adapted intervention: formative research and adaptation	DPP-Group Lifestyle Balance (GLB)	Vida Sana	Obesity prevention: lifestyle intervention	Micro	Transfer of an established intervention to a specific group (Latino adult patients in primary care)	Cultural adaptation (e.g., engagement of family members; meals at each group session; support via smartphone applications)	NR
	Rosas, 2018 & Rosas, 2016, 2	Evaluation of a (culturally) adapted intervention: a randomised controlled trial assessing the intervention vs. usual care	DPP-Group Lifestyle Balance (GLB)	Vida Sana	Obesity prevention: lifestyle intervention	Micro	Transfer of an established intervention to a specific group (Latino adult patients in primary care)	Cultural adaptation (not much details on the adaptation in this protocol, see the linked paper above)	NR
	Rosati, 2012	Description and evaluation of an adapted intervention: feasibilty assessment	Family Matters	Thai Family Matters (TFM)	Tobacco and drug use among adolescents: contacts and booklets for parents	Micro	Transfer of an established intervention from US to Thailand (Bangkok)	Cultural adaptation (not much details on the adaptation) Content adaptation (e.g., addition of an extra booklet)	NR
	Ruble, 2018	Description of an adapted intervention: description	Collaborative Model for Promoting Competence and Success (COMPASS)	No name specified (referred to as adaptations of the COMPASS intervention for transition-age youth)	Interventions for students with Autism spectrum disorder (ASD) (consultation for parents and students)	Micro	Transfer of an intervention originally developed for young children with autism spectrum disorder to the transition planning process for high school students with ASD.	Content adaptations Adaptations to the inner and outer setting of the intervention Adaptations to the process of implementation Adaptations to the characteristics of those implementing the intervention	The Framework for Evidence Based Implementation and Intervention Practices (Dunst & Trivette, 2012) and the Consolidated Framework for Implementation Research (Damschroder et al., 2009).
	Ruffolo, 2009	Description and evaluation of an adapted intervention: description and pilot evaluation	Cognitive Behavioural Therapy (CBT)	No name specified (referred to as adapted, school-based CBT depression group intervention)	Depression in adolescents: group-based cognitive behavioural therapy (CBT)	Micro	Transfer of an establishsed intervention from a clinic-based to a school-based setting in the USA	Content adaptations (e.g., themes covered at each group session)	NR
	Saito, 2013	Evaluation of an adapted intervention via feasibilty trial and quasi-experimental trial	UCLA Medication Management Module	No name specified (referred to Mediaction Management Module)	Mental health: illness self-management	Micro	Transfer of an intervention developed in the USA to Japan	Cultural and clinical adaptations (standard module was shortened due to a ashorter acute hospitalization in Japan; cultural adaptation of content)	NR
	Saleh-Onoya, 2008	Description of an adapted intervention: no design specified	SISTA (Sisters Informing other Sisters about Topics on AIDS)	No name specified (referred to SISTA)	HIV intervention	Micro	Transfer of an prevention trial conducted for African-American women for isiXhosa-speaking South African women	Cultural adaptation; content modification (adding concepts; allowing for more discussion, framing materials more collective and communal...)	NR
	Salerno, 2011	Description of an adapted intervention: no design specified	illness management and recovery (IMR)	Wellness Self-Management (WSM)	Mental health: wellness self-management	Micro	Re-implementation of an established treatment approach to promote widespread adoption	Content adaptation (application in a group modality; promote widespread implementation)	NR
	Sample, 2010	Description of an adapted intervention: no design specified	No name specified	Dialectical Behavior Therapy – Corrections Modified (DBT-CM)	Dialectical behaviour therapy (DBT) in correctional settings; (DBT-CM) in three difficult to manage, impulsive and/or aggressive correctional populations in Connecticu	Meso	Translating community-based Dialectical Behavior Therapy (DBT) for use in correctional settings	Content adaptation (limiting time spent in individual therapy, assing skills training, modifying content of skills training, modifying treatment parameters)	NR
	Santesteban-Echarri, 2018	Evaluation of an adapted intervention (psychotherapy): uncontrolled multiple-group design (effectiveness- implementation hybrid type 1 study)	Coping cat ("el gat valiente")	Brief Coping Cat	Mental health: Anxiety disorder in youth	Micro	Adaptation of an individual Spanish version of a brieft CBT into a group setting in the context of the Spanish public mental health system	NR	NR
	Schoenwald, 2013	Description of an adapted intervention: observational study	Multisystemic Therapy (MST)	Links to Learning	Mental Health: clinical supervision in the context of universal classroom interventions; children with disruptive behaviour problems	Meso	Re-implementation of an clinical supervision model adapted from the MST; Transfer from a home- and community-based service-delivery model to a classroom- and school-based one	Content adaptation	Bronfenbrenner’s (1979) theory of social ecology
	Self-Brown, 2015	Description of an adapted intervention: RCT	SafeCare	Dad2K	Parenting intervention: teaching fathers to prevent challenging child behaviour	Micro	Transfer of an intervention largely established implemented with mothers for at-risk fathers	NR	NR
	Shamblen, 2013	Description of an adapted intervention: no design specified	Creating Lasting Family Connections program	Creating Lasting Family Connections Marriage Enhancement Program (CLFCMEP	Family intervention: marriages affected by prison reentry	Micro	Transfer of an intervention to families affected by prison reentry	NR	NR
	Shea, 2012	Evaluation of feasibility of an adapted intervention: qualitative study design (incl. focus groups)	Overcoming Binge Eating	No name specified (referred to culturally adapted CBT-GSH intervention)	Mental Health: Cognitive behavior therapy guided self-help program for binge eating disorders in ethnic minorities	Micro	Transfer of an CBT self-help intervention to Mexican American women	Cultural adaptation; importance of deep and surface structure adaptation mentioned - without providing any details regarding the own study	NR
	Shin, 2012	Description of two adapted interventions: case studies in context of the IMPACT study	For BCI: "Helping Patients Who Drink TooMuch: A Clinician’s Guide" For medical management: "rief Behavioral Compliance Enhancement Treatment (BBCET)"	No name specified	Mental health: behavioral intervention for alcohol use disorders	Micro	Transfer of two established interventions to specific groups (TB patients)	Cultural (especially linguistc) adaptation; content adaptation including stylistic modifications	NR
	Shiu, 2013	Description of an adapted intervention: case example of the process of adapting behavioral interventions	Life-Steps	No name specified	HIV intervention: Cognitive-Behavioral Intervention	Micro	Transfer of an evaluated intervention from the West to Chinese HIV+ patients	Cultural adaptation, content adaptation (to adress the specific needs of the target group) and adaptation of procedures (to increase feasibility and acceptance within the target group, considering the local context)	NR
	Shresta, 2016	Description of an adapted intervention: formative research based on structured interviews	Holistic Health Recovery Program (HHRP)	Holistic Health Recovery Program for Nepal (HHRP-N)	HIV risk-reduction intervention based on a psychotherapeutic (group) intervention	Micro	Transfer of an evidence-based HIV risk-reduction intervention for implementation among migrants in Nepal	Cultural adaptation taking into account cultural context (e.g diverse values, beliefes, behaviors)	Wile's framework ; ADAPT-ITT (Wingood 2008)
	Shubert, 2014	Description and evaluation of an adapted intervention	Otago Exercise Program (OEP)	No name specified	Fall prevention among older adults with high risk of falling (due to a lack of mobility)	Micro	Translating an evidence-based fall prevention program developed in New Zealand for dissemination in the US	Content modifications	NR
	Sikkema, 2018	Description of an adapted cognitive-behavioral intervention: qualitative approach	LIFT	ImpACT (Improving AIDS Care after Trauma)	Mental health: coping intervention to improve traumatic stress and HIV care engegement among women with sexual trauma	Micro	"Development" (contextual adaptation of the curriculum) of an established cognitive-behavioral intervention for delivery within a South African primary care clinic	Cultural adaptation; content and delivery adaptation; contextual adaptation of the curriculum	NR
	Sorensen, 2010	Description and evaluation of an adapted Intervention: Qualitative methods and process evaluation; embedded in the Cluster randomized trial Mumbai Worksite Tobaccoo Control Study	Adapted from a series of studies testing integrated approaches to worker health in the U.S.	Healthy, Safe, and Tobacco-Free Worksites	Occupational safety and health	Meso	Transfer of integrated approches for worker health and safety from the US to India	Cultural adaptation; content adaptation; delivery adaptation	ADAPT-ITT (Wingood 2008)
	Stahmer, 2016	Evaluation of an adapted intervention: a mixed qualitative and quantitative design	Project ImPACT	No name specified (referred to as adapted Project ImPACT)	Parenting intervention: naturalistic developmental behavioral interventions for parents of children with autism	Micro	Transfer of an established intervention into a community setting	NR	NR
	Stanton, 2005	Evaluation of an adapted intervention: a randomized, controlled, longitudinal trial comparing the original version with the adapted version	Original Focus on Kids (OFOK)	A version modiﬁed for West Virginia (WVFOK)	A sexual risk reduction intervention	Micro	Transfer of an intervention developed for African-American youth aged 9 to 15 years residing in a low-income urban mid-Atlantic setting with high rates of HIV/STDS [24,25] to primarily Caucasian, Appalachian youth aged 12 to 16 years living in rural settings with low rates of HIV/STDs.	Cultural adaptation (alterations included changing the names of members of the story family used to illustrate problem-solving and decision-making and inserting West Virginia rates of STDs for the games designed to demonstrate transmission of STDs. After these initial modiﬁcations, additional changes were requested in some communities (e.g., the condom-search homework assignment was rejected acro…	NR
	Stefanich, 2005	Description and evaluation of an adapted intervention:	2 programs: - Native Nutrition Circles -A New Leaf ... Choices for Healthy Living	Traditions of the Heart	CVD prevention for women	Micro	Transfer of two adapted interventions from US to Alaska Native women	Cultural adaptation; content adaptation (expanding portions of sessions to includ additional components)	NR
	Stern, 2018	Description and evaluation of an adapted intervention: description and qualitative evaluation (lessons learned)	SASA!	Indashyikirwa program	Intimate partner violence prevention	Meso	Transfer of an intevention (elements of the intervention) developed and tested in Uganda to Rwanda	Content adaptations (e.g., addition of components) Cultural adaptation	The SASA! ﬁdelity brief (specific to the intervention), which highlights key principles for adaptation of the program, guided the framing of the ﬁndings.
	Stevens, 2005	Description and evaluation of three adapted interventions	No name specified (refered to as "Bergen anti-bullying programme")	3 interventions: - DFE Sheffield Bullying Project - Ant-Bullying intervention in Torornto Schoold - Flemish anti-bullying project	School-based bullying prevention program	Meso	Trasfer of an prevention programme from Norwein to Sheffield, Trornt and Belgium	NR	Intervention Mapping (Bartholomew 1998)
	Stevenson, 2008	Description of an adapted intervention: Comparison group pre-test, post-test design	No name specified	No name specified	Road traffic injury/seat belt use	Macro	Transfer of high-income country interventions to middle-income and low-income countries	NR	NR
	Steward, 2006	Evaluation of an adapted intervention: Logic model approach based on the CDC's 'Physical Activity Evaluation Handbook'	Community Healthy Activities Model Program for Seniors (CHAMPS) II	CHAMPS III	Physical activity in older adults	Micro	Diffusion of an individual-level physical activity promotion program to reach lower-income and minority seniors in three communities	Adaptation varied by communities; Adaptations continued during implementation based on participant and staff feedback.	NR
	Sumargi, 2014	Evaluation of the acceptability and efficacy of a minimal adapted program	Triple P	No name specified	Parenting Intervention	Micro	Examination of the acceptability of the Triple P seminar with Indocesian parents residing in Australia (focus of this study: Investigating the cultural acceptability of a program)	Minimal (surface-level) cultural adaptations, including pictures of Indonesian families in the presentation slides and using cultural relevant examples during the seminars	NR
	Sutherland, 2017	Evaluation of an adapted intervention: cluster RCT	Supporting Children’s Outcomes using Rewards, Exercise and Skills (SCORES)	No name specified	Physical activity in school children	Meso	Large-scale implementation of an adapted school-based intervention to increase PA	Content and context adaptation (School PA policies, PA equipment, Parent engagement)	NR
	Tandon, 2018	Description of an adapted cognitive-behavioral intervention: quantitative survey approach	Mothers and Babies (MB)	MB 1-on-1	Mental health: 1-on-1 adaptation of an intervention to address postpartum depression	Micro	Development of an 1-on-1 adaptation (from group format to 1-on-1 modality)	Content adaptation	NR
	Tarantino, 2016	Evaluation of an adapted intervention: feasibility pilot study via pre-post-test meassurement	Parents Matter! Program (PMP)	Moms Stopping It Now! [Ms. Now]	HIV intervention / parenting intervention: target group children of mothers living with HIV	Micro	Large-scale implementation of Ms Now	NR	McKleroy (2006)
	Taussig, 2015	Description of an adapted intervention: description and lessons learned	Fostering Healthy Futures (FHF) preventive intervention	Fostering Healthy Futures for Teens (FHF-T)	Mentoring and skills group program for foster care children (a 30-week preventive intervention comprised of time-limited one-on-one mentoring and weekly manualized skills groups)	Micro	Transfer of an established intervention for preadolescents to adolescents in the early years of high school who have a history of out-of-home care in the US.	Content adaptations (e.g., dropping the weekly skills group sessions) Delivery adaptations (e.g., change in dosage)	NR
	Tomioka, 2012: Replicating	Evaluation of an adapted intervention: case study (fidelity assessment, attendance, satisfaction, pre-post fitness check...)	EnhanceFitness Physical Activity Program	No name specified	Physical activity in older adults	Micro	Replication of an adapted intervention in Hawai'is multicultural population	Cultural adaptation; content modification (based on G/Y/R light catagorization)	“Track changes” tool to deconstruct CDSMP into its various components "Adaptation traffic light" to identify allowable modifications
	Tomioka, 2012: Standford	Description and evaluation of an adapted intervention: simple descriptive and comparative analysis	Stanford’s Chronic Disease Self-Management Program (CDSMP)	No name specified	Chronic disease management	Micro	Transfer of an established stress management program to Asian and Pacific Islander communities	Cultural adaptation; content modification (based on G/Y/R light catagorization)	“Track changes” tool to deconstruct CDSMP into its various components "Adaptation traffic light" to identify allowable modifications
	Tomioka, 2013	Description of an adapted intervention: description, implementation and tailored guidance	Chronic-Disease Self Management Program (CDSMP)	No name specified (CDSMP)	Chronic disease management in elderly: (6-week workshop)	Micro	Transfer of an established intervention (originally developed and tested in California with Caucasians, African Americans, and Hispanics) to Hawai'i	NR	An ad-hoc framework developed based on a combination of Scheirer's Program Life Cycle Theory and the Planned Adaptation Theory (Lee, 2008)
	Toobert, 2012	Description (randomized pilot) and evalutaion (RE-AIM) of an adapted intervention	Ornish Lifestyle Heart Trial	Women’s Lifestyle Heart Trial [WLHT]	Coronary heart disease prevention for older women with DM	Micro	Transfer of an established lifestyle program from men to women	Content and delivery modification (i.e., shortening of retreat from 1 week to 2.5 days)	NR
	Topitez, 2015	Description of an adapted intervention	Parent Child Interaction Therapy (PCIT)	No name specified	Parenting intervention	Micro	Translation of an evidence-based parent child interavtion therapy within a local child welfare agency	Content modification (i.e., including phone counseling)	NR
	Tortolero, 2005	Description of an adapted intervention: a phased description	Safer Choices	Safer Choices 2	HIV, STD, and pregnancy prevention program	Micro	Transfer of an established intervention originally developed and shown to be effective for urban youth attending regular high school to at-risk youth attending alternative schools and at risk of dropping out in the US.	Content adaptations (e.g., addition of lessons, a video using culturally sensitive examples)	Intervention mapping
	Townsend, 2016	Evaluation of effectiveness of an adapted intervention: intervention study design	Diabetes Prevention Program Lifestyle Intervention (DPP-LI)	PILI@Work Program	Diabetes Prevention: worksite-based intervention	Meso	Transfer of an intervention developed for diabetes prevention for delivery as a worksite-based intervention	Minimal content modifications (e.g., references to the delivery site, length of intervention)	NR
	Tsey, 2005	Description and evaluation of an adapted intervention: set of semi-structured qualitative interview questions designed to elicit in-depth narratives	Family Wellbeing empowerment program	No name specified	Mental Health: School-based mental health promotion program	Meso	Transfer of an intervention developed for adults for the needs of Indigenous school children living in remote communities	Modification of the mode of delivery (i.e., implementing key learning objectives into practical, hands-on activities)	Participatory action research process
	Tu, 2014	Evaluation of an adapted intervention: quasi-experimental study	No name specified	No name specified	Cancer screening: increase colorectal cancer screening	Meso	Transfer of an intervention designed for one limited English-proficient (LEP) population (Chinese) to another LEP group (Vietnamese) with overlapping cultural and health beliefs	Mostly modifications of the form of delivery (i.e., health eductaor --> medical assistant)	Diffusion of Innovations Theory
	Turhan, 2016	Evaluation of an adapted intervention: quasi-experimental study	Healthy School and Drugs (HSD)	HSD programme adapted for special education (HSD-SE)	Behavioral factors: alcohol use and smoking among school children	Meso	Transfer of an intervention from a regular school setting to a spefical school setting in the Netherlands	Cultural adaptation, content adaptation (i.e., booklets adapted to different reading skills)	NR
	Valentine, 2017	Evaluation of an adapted intervention: qualitative approach	Cognitive Processing Therapy (CPT)	No name specified	Mental Health: Cognitive Processing Therapy for Spanish-speaking Latinos	Micro	Adaptation focusses upon modifictaion of a CPT Manual for Spanish Speaking Latino clients	Adaptations related to cultural context (i.e., language, regional variation in wording), urban context (e.g., crime/ violence), and literacy level	Barrera et al.’s (2013) five-stage theoretical model of cultural adaptation
	van Nassau, 2014	Description and evaluation of an adapted intervention: IM and RE-AIM	Dutch Obesity Intervention in Teenagers (DOiT)	No name specified	Obesity prevention in a school-based setting	Meso	Dissemination of an evidence-based program throghout the Netherlands	Conent modifications (i.e., extent the program, adjust PE lessons, renewlayout of the materials); context modifications (i.e., adapt environmental component	Intervention Mapping (Bartholomew)
	Vandenhoudt, 2010	Evaluation of an adapted intervention	Parents Matter! Program (PMP)	Families Matter! Program (FMP)	Parenting intervention: improve parent-child communication about sexual risk reduction and parenting skills	Micro	Transfer of an intevrention from U.S. to rural Kenya	NR	NR
	Velasco, 2015	Description of an adapted intervention: description of lessons learned	Life Skills Training (LST)	Italian Adaptation of Life Skills Training	School-based drug abuse prevention program	Meso	Large-scale dissemination from an evidence-based intervention from US to Italy (Lombardy)	Content and cultural modification (i.e., case examples adapted to Mediterranean cultural aspects; added informationen to the curriculum	Replicating Effective Programs (REP) - CDC; Diffusion of innovation (Rogers 1995); Interactive Systems Framework (ISF) - Wandersman 2008; Sustainability Planning Model (SMP) - Johnson et al 2004
	Velasco, 2017	Evaluation of an adapted intervention: effectiveness study	Life Skills Training (LST)	Italian Adaptation of Life Skills Training	School-based drug abuse prevention program	Meso	Large-scale dissemination from an evidence-based intervention from US to Italy (Lombardy)	Content and cultural modification (i.e., case examples adapted to Mediterranean cultural aspects; added informationen to the curriculum	Replicating Effective Programs (REP) - CDC; Diffusion of innovation (Rogers 1995); Interactive Systems Framework (ISF) - Wandersman 2008; Sustainability Planning Model (SMP) - Johnson et al 2004
	Venner, 2016	Evaluation of two culturally adapted EBTs: pilot feasibility trial (1st phase of a larger RCT)	Cognitive behavioral therapy (CBT) + Motivational interviewing (MI) = Motivational Interviewing and Community Reinforcement Approach (MICRA)	MICRA	Substance abuse tratment	Micro	Transfer of the intervention to specific group, i.e., American Indian/Alaska Native (AI/AN) in the USA.	Cultural adaptation	NR
	Völker, 2011	Evaluation of an adapted intervention: pilot study as preperation for RCT	Student Bodies+™ (SB+)	No name specified	Mental Health: subclinical eating disorder	Micro	Transfer of an intervention developed in US to Germany: adapted to the needs of women with subclinical symptoms of ED	Content modifictaions (ie., adding weekly symptom checklist;	NR
	Wainberg, 2007	Description of an adapted intervention: participatory research	No name specified	No name specified	Mental health: HIV prevention for psychiatric patients	Micro	Transfer of efficacious interventions developed elswhere for people with severe mental illness	Cultural adaptation	Own intervention adaptation process
	Wallia, 2014	Description of the core adaptations to the trial design	Finnish Diabetes Prevention Study (FDPS)	Prevention of diabetes and obesityin South Asians (PODOSA)	Family oriented lifestyle intervention to increase physical activity and reduce T2DM incidence among Indian and Pakistani origin in Scotland	Micro	Transfer of an effective intervention from a largely White Northern European population (Finland) to a UK South Asian population (Indian/Pakistani origin in Scotland)	Cultural adaptation; delivery mode modification (i.e. change from clincal to home setting); content modification (I.e., adapting materials	NR
	Ward, 2017	Description and evaluation of an adapted program: randomized pilot study	NAPSACC	Go NAPSACC	Childhood obesity prevention initiatives by early care and education (ECE)	Micro	Transfer of an intervention for online delivery	Content modification (i.e. modifications in technical approaches); delivery modification	NR
	Watson, 2017	Description and evaluation of an adapted intervention: A pragmatic, two-armed, randomised controlled open feasibility trial	Evidence-based family and social network intervention (SBNT)	Youth social behaviour and network therapy (Y-SBNT)	Family interventions to treat (!) young people's substance misuse	Micro	Transfer of an intervention developed for adult substance misusers to young people aged 12-18 years	NR	NR
	Weber, 2012	Evaluation of a cultrally appropriate lifestyle intervention: RCT	Diabetes Prevention Program (DPP)	Diabetes Community Lifestyle Improvement Program (D-CLIP)	Diabetes prevention in low and middle-income countries	Micro	Translational research project adapted from the methods and curriculum developed and tested for efficacy in the Diabetes prevention program (transfer to India)	Cultural adaptation; content modification (i.e., group based intervention)	NR
	Wechsberg, 2015	Description of an adapted intervention: qualitative approach (i.e., focus groups)	Western Cape Women’s Health CoOp	Couples’ Health CoOp	HIV prevention -> men who use alcohol and other drugs	Micro	Transfer of an effective womens' HIV prevention intervention to a couples intervention	Cultural adaptation	ADAPT framework
	Wegner, 2008	Description and process evaluation of an adapted intervention: qualitative approach	HealthWise	HealthWise South Africa	School-based risk prevention programme: sexual and substance use risk behaviour	Meso	Transfer of an adapted intervention developed in the US for use in South Asia	Cultural adaptation	NR
	Whitney, 2017	Description of an adapted intervention: qualitative approach and pilot testing	South Side Diabetes Project (SSDP)	No name specified	Diabetes eductaion für the African American Church	Meso	Describes the translation of a clinic-based diabetes education program into faith-based education curriculum tailored for use in the African American church	Culturally tailoring; content modification (i.e., adaptation of educational materials)	NR
	Whitton, 2017	Evaluation of a new culturally sensitive adaptaion of relationship education: RCT	No name specified	The Strengthening Same-Sex Relationships Program, Female version; SSSR-F)	Relationship education to promote health and stability of same-sex couples	Micro	Transfer of traditional RE programming to be appropriate for use with same-sex couples	Cultural adaptation	NR
	Wieling, 2017	Description and evaluation of an adapted intervention	Parent Management Training, the Oregon Model (PMTO)	Enhancing Family Connection (EFC)	Mental Health: Parenting intervention for war-affected mothers in Northern Uganda	Micro	Transfer of an adapted intervention from the US to a trauma-affected cultural group in Northern Uganda	Cultural adaptation; language adaptation; content modification	Bernal, Bonilla, and Bellido’s (1995) ecological model
	Williams, 2012	Description and evaluation of an adapted intervention: description and pilot evaluation	ATHENA (Adherence Through Home Education and Nursing Assessment)	No name specified	Nursing intervention to improve medication adherence among people living with HIV/AIDS	Micro	Transfer of an established intervention in North America to the Hunan Province, in south central China.	Delivery adaptations (e.g., inclusion of family in the process) Cultural adaptations	NR (see extractor's comments)
	Williford, 2008	Evaluation of an adapted intervention: intervention-control-design	Incredible Years Parent and Teacher Training Series	No name specified	Mental Health: preschoolers with disruptive behaviors	Micro	Transfer of an effective intervention for use within a consultation model	NR	NR
	Wilson, 2018	Description and evaluation of an adapted intervention: randomised (pilot) trial comparing the original version with the adapted	Stay Strong, Stay Healthy (SSSH)	Lifelong Improvements through Fitness Together (LIFT).	Strength-training programs for older people (physical exercise)	Micro	Transfer of an intervention to a specific state/population (referred to as Virginia extension in the paper): also discusses transfer of interventions from clinical to real-world settings. This meant no changes in the target audience or the service settings.	Cultural adaptations (e.g., addition of the nutritional education to meet the needs of the Virginia Extension) Content adaptations (e.g., addition of behaviour change components) Delivery adaptations (e.g., reduction of dose)	Integrated research–practice partnership (IRPP) RE-AIM framework
	Wingood, 2011	Description of an adapted intervention: feasibility study	Sisters Informing Sisters about Topics on AIDS (SISTA)	No name specified	HIV prevention ->faith-based intervention	Micro	Transfer of an affective intervention from a health-care settting to a church-/ faith-based setting adressing young African American women	NR	ADAPT-ITT model and principles of community-based participatory research
	Wood, 2008	Description of an adapted intervention (psychotherapy): a case study	Cognitive Behavioural Therapy (CBT)	Cognitive Behavioural Therapy (CBT)	Mental Health: CBT for Mexican American students with anxiety disorders	Micro	Transfer of an established psychotherapy to a specific group (Mexican American students with anxiety disorders)	Content adaptations (difficult to classify because it is a psychotherapy and uses a 1 case to illustrate how aspects of CBT might be delivered)	Psychotherapy Adaptation and Modiﬁcation Framework (PAMF)
	Woods-Jaeger, 2018	Description of two adapted intervention: mixed-method design	Two Generations Thrive (2Gen Thrive)	Classroom Theraplay; Dialectical Behavior Therapy Skills Training for Parents (DBT4P)	stress reduction / prevention among low-income, minority families in the context of risk factors for toxis stress	Meso	Transfer of an intervention to fit with two target populations: 1) classroom-wide intervention designed to prevent toxic stress among children exposed to adversity by fostering nurturing relationships with their teachers 2) group intervention developed to bolster parental responsiveness by teaching Dialectical Behavioral Therapy (DBT) mindfulness and emotion regulation skills	Content modification (adding mindfulness and emotion regulation modules)	NR
	Wu, 2010	Description of an adapted intervention: qualitative approach	Connect intervention	No name specified	HIV prevention: couple-based sexual risk reduction interventions for men who have sex with men	Micro	Transfer of an adapted intervention - originally developed and tested with heterosexual couples—for African American MSM with methamphetamine consume	Content modification (i.e., adding new activities)	Ecological Framework
	Yarborough, 2013	Description of an adapted CBT treatment: clinical case vignettes	CBT	No name specified	Mental Health: CBT treatment for bulimia nervosa and binge eating in adolescent girls	Micro	Adaptation of an existing cognitive behavioral therapy treatment manual for adults with bulimia nervosa and binge eating disorder for use with adolescents	NR	NR
	Yeary, 2011	Description and evaluation (feasibility assessment) of an adapted intervention: community-based participatory approach	Diabetes Prevention Program (DPP)	The WORD (Wholeness, Oneness, Righteousness, Deliverance) intervention	lifestyle intervention: weight loss in faith-based, rural, African American poulation	Micro	Transfer of an adapted intervention for a faith-based, rural population	Cultural adaptation; content modification (i.e., refine the intervention materials)	Community-based participatory approach
	Yeary, 2015	Evaluation of an adapted intervention: RCT	Diabetes Prevention Program (DPP)	The WORD (Wholeness, Oneness, Righteousness, Deliverance) intervention	lifestyle intervention: weight loss in faith-based, rural, African American poulation	Micro	Transfer of an adapted intervention for a faith-based, rural population	Cultural adaptation	Community-based participatory approach
	Yeary, 2017	Description of an adapted intervention: curriculum development via community-based participatory research (CBPR) approach	Diabetes self-management education (DSME) intervention	No name specified	Type 2 Diabetes Mellitus: curriculum development	Micro	Transfer of an adapted diabetes self-management education (DSME) intervention for the Marshallese	Cultural adaptation	Community-based participatory approach
	Yin, 2018	Evaluation of an adapted intervention: RCT	US Diabetes Prevention Program (DPP)	Pathway to Health (PATH)	lifestyle intervention: diabetes prevention in Chinese women at DM risk	Micro	Transfer of an adapted intervention for Mexican American women at risk for DM	Cultural adaptation; content modification (i.e., adding intevention activities)	NR
	Zheng H, 2004	Description of an adapted program: descriptive study approach	Project EX curriculum	No name specified	teen smoking cessation in a school-based clinic smoking cessation	Meso	Transfer of an adapted program developed in the US to Wuhan, China	Cultural adaptation	NR
	Zhou, 2018	Description of an adapted program: qualitative approach (thematic analysis)	Incredible Years	No name specified	parent training for Hmong American parents	Micro	Transfer of an adapted program developed for White middle-class urban families for a more diverse population (Hmong American parents)	Cultural adaptation	Community-based participatory approach
	Zijlstra, 2004	Description of an adapted program	A Matter of Balance (AMB)	Dutch version of AMB (AMBNL)	Reduce fear of falling and avoidance of activity in older persons	Micro	Transfer of an adapted cognitive behavioural group intervention from US to the Netherlands	Cultural adaptation; content adaptation	NR
	Zunker, 2008	Description of an adapted program: formative research	EatRight	Worksite Health Promotion Program (WHPP)	Lifestyle intervention (increased physical activity and improved nutrition) via Worksite Health Promotion Program for African American Women	Micro	Transfer of an adapted intervention for African American women	Content modifictaions (i.e., adding topics, such as increasing social support, overcoming limitations, and time management)	Theoretical models underlying intervention development were primarily social cognitive theory and the social ecology model
